# Supplementary material for: 2-(4-Ethoxy­benzyl­idene)butanoic acid
Source: Acta Crystallogr Sect E Struct Rep Online. 2008 Jul 12;64(Pt 8):o1458. doi: 10.1107/S160053680802103X (PMC2961990; doi:10.1107/S160053680802103X)
Supplement: Supplementary file 1 [file e-64-o1458-sup1.cif]

##############################################################################
###                                                                        ###
###        Electronic paper (Acta Crystallographica Section E)             ###
###                                                                        ###
##############################################################################
#                                                                            #
# This CIF contains the data in a paper accepted for publication in Acta     #
# Crystallographica Section E. It conforms to the requirements of Notes      #
# for Authors for Section E, and has been peer reviewed under the auspices   #
# of the IUCr Commission on Journals.                                        #
#                                                                            #
# Full details of the Crystallographic Information File format               #
# are given in the paper "The Crystallographic Information File (CIF):       #
# a New Standard Archive File for Crystallography" by S. R. Hall, F. H.      #
# Allen and I. D. Brown [Acta Cryst. (1991), A47, 655-685].                  #
#                                                                            #
# The current version of the core CIF dictionary is obtainable from          #
# ftp://ftp.iucr.org/pub/cif_core.dic. The current version number is 2.4.    #
#                                                                            #
# Software is freely available for graphical display of the structure(s) in  #
# this CIF.  For information consult the CIF home page http://www.iucr.org/  #
# cif/home.html                                                              #
#                                                                            #
# This file may be used for bona fide research purposes within the           #
# scientific community so long as proper attribution is given to the journal # 
# article from which it was obtained.                                        #
#                                                                            #
##############################################################################
                                             
data_global
_audit_creation_method     ?
_journal_date_recd_electronic     2008-07-02
_journal_date_accepted     2008-07-07
_journal_name_full     'Acta Crystallographica, Section E'
_journal_year     2008
_journal_volume     64
_journal_issue      8
_journal_page_first     o1458
_journal_page_last     o1458
_journal_paper_category     QO
_journal_coeditor_code     AT2588
_publ_contact_author
;Muhammad Nawaz Tahir
University of Sargodha
Department of Physics
Sargodha
Pakistan
;
_publ_contact_author_email     dmntahir_uos@yahoo.com
_publ_contact_author_fax     '0092 48 32 22 121'
_publ_contact_author_phone     '0092 48 92 30 170'
_publ_section_title
;
2-(4-Ethoxybenzylidene)butanoic acid
;
loop_
    _publ_author_name
    _publ_author_address
    'Muhammad, Niaz'
;
Department of Chemistry
Quaid-i-Azam University
Islamabad 45320
Pakistan
;
    'Tahir, M. Nawaz'
;
Department of Physics
University of Sargodha
Sagrodha
Pakistan
;
    'Zia-ur-Rehman'
;
Department of Chemistry
Quaid-i-Azam University
Islamabad 45320
Pakistan
;
    'Ali, Saqib'
;
Department of Chemistry
Quaid-i-Azam University
Islamabad 45320
Pakistan
;
data_I
_audit_creation_method     SHELXL-97
_chemical_name_systematic
;
2-(4-Ethoxybenzylidene)butanoic acid
;
_chemical_name_common     ?
_chemical_formula_moiety     'C13 H16 O3'
_chemical_formula_sum     'C13 H16 O3'
_chemical_formula_iupac     'C13 H16 O3'
_chemical_formula_weight     220.26
_chemical_melting_point     ?
_symmetry_cell_setting     monoclinic
_symmetry_space_group_name_H-M     'P 21/c'
_symmetry_space_group_name_Hall     '-P 2ybc'
loop_
    _symmetry_equiv_pos_site_id
    _symmetry_equiv_pos_as_xyz
    1 x,y,z
    2 -x,1/2+y,1/2-z
    3 -x,-y,-z
    4 x,1/2-y,1/2+z
_cell_length_a     10.3192(7)
_cell_length_b     22.0761(15)
_cell_length_c     5.2362(3)
_cell_angle_alpha     90.00
_cell_angle_beta     100.751(4)
_cell_angle_gamma     90.00
_cell_volume     1171.91(13)
_cell_formula_units_Z     4
_cell_measurement_reflns_used     3009
_cell_measurement_theta_min     2.01
_cell_measurement_theta_max     28.70
_cell_measurement_temperature     296(2)
_exptl_crystal_description     prismatic
_exptl_crystal_colour     Colourless
_exptl_crystal_size_max     0.26
_exptl_crystal_size_mid     0.20
_exptl_crystal_size_min     0.16
_exptl_crystal_density_diffrn     1.248
_exptl_crystal_density_meas     ?
_exptl_crystal_density_method     'not measured'
_exptl_crystal_F_000     472
_exptl_absorpt_coefficient_mu     0.088
_exptl_absorpt_correction_type     multi-scan
_exptl_absorpt_process_details     '(SADABS; Bruker, 2005)'
_exptl_absorpt_correction_T_min     0.975
_exptl_absorpt_correction_T_max     0.985
_exptl_special_details
;
;
_diffrn_ambient_temperature     296(2)
_diffrn_radiation_type     MoK\a
_diffrn_radiation_wavelength     0.71073
_diffrn_radiation_source     'fine-focus sealed tube'
_diffrn_radiation_monochromator     graphite
_diffrn_measurement_device_type     'Bruker KappaAPEXII CCD'
_diffrn_measurement_method     \w
_diffrn_detector_area_resol_mean     7.4
_diffrn_reflns_number     13990
_diffrn_reflns_av_R_equivalents     0.0490
_diffrn_reflns_av_sigmaI/netI     0.0552
_diffrn_reflns_theta_min     2.01
_diffrn_reflns_theta_max     28.70
_diffrn_reflns_theta_full     28.70
_diffrn_measured_fraction_theta_max     0.996
_diffrn_measured_fraction_theta_full     0.996
_diffrn_reflns_limit_h_min     -13
_diffrn_reflns_limit_h_max     13
_diffrn_reflns_limit_k_min     -29
_diffrn_reflns_limit_k_max     29
_diffrn_reflns_limit_l_min     -7
_diffrn_reflns_limit_l_max     6
_diffrn_standards_number     0
_diffrn_standards_interval_count     ?
_diffrn_standards_interval_time     ?
_diffrn_standards_decay_%     ?
_refine_special_details
;
Refinement of <i>F</i>^2^ against ALL reflections. The weighted <i>R</i>-factor
<i>wR</i> and goodness of fit <i>S</i> are based on <i>F</i>^2^, conventional
<i>R</i>-factors <i>R</i> are based on <i>F</i>, with <i>F</i> set to zero for
negative <i>F</i>^2^. The threshold expression of <i>F</i>^2^ >
\s(<i>F</i>^2^) is used only for calculating <i>R</i>-factors(gt) <i>etc</i>.
and is not relevant to the choice of reflections for refinement.
<i>R</i>-factors based on <i>F</i>^2^ are statistically about twice as large
as those based on <i>F</i>, and <i>R</i>- factors based on ALL data will be
even larger.
;
_reflns_number_total     3009
_reflns_number_gt     1599
_reflns_threshold_expression     I>2\s(I)
_refine_ls_structure_factor_coef     Fsqd
_refine_ls_matrix_type     full
_refine_ls_R_factor_all     0.1126
_refine_ls_R_factor_gt     0.0497
_refine_ls_wR_factor_gt     0.0998
_refine_ls_wR_factor_ref     0.1224
_refine_ls_goodness_of_fit_ref     1.005
_refine_ls_restrained_S_all     1.005
_refine_ls_number_reflns     3009
_refine_ls_number_parameters     150
_refine_ls_number_restraints     0
_refine_ls_hydrogen_treatment     mixed
_refine_ls_weighting_scheme     calc
_refine_ls_weighting_details
          'calc w=1/[\s^2^(Fo^2^)+(0.0465P)^2^+0.113P] where P=(Fo^2^+2Fc^2^)/3'
_atom_sites_solution_hydrogens     geom
_atom_sites_solution_primary     direct
_atom_sites_solution_secondary     difmap
_refine_ls_shift/su_max     0.000
_refine_ls_shift/su_mean     0.000
_refine_diff_density_max     0.145
_refine_diff_density_min     -0.206
loop_
    _atom_type_symbol
    _atom_type_description
    _atom_type_scat_dispersion_real
    _atom_type_scat_dispersion_imag
    _atom_type_scat_source
    'C' 'C' 0.0033 0.0016
                         'International Tables Vol C Tables 4.2.6.8 and 6.1.1.4'
    'H' 'H' 0.0000 0.0000
                         'International Tables Vol C Tables 4.2.6.8 and 6.1.1.4'
    'O' 'O' 0.0106 0.0060
                         'International Tables Vol C Tables 4.2.6.8 and 6.1.1.4'
_computing_data_collection     'APEX2 (Bruker, 2007)'
_computing_cell_refinement     'APEX2 (Bruker, 2007)'
_computing_data_reduction     'SAINT (Bruker, 2007)'
_computing_structure_solution     'SHELXS97 (Sheldrick, 2008)'
_computing_structure_refinement     'SHELXL97 (Sheldrick, 2008)'
_computing_molecular_graphics
                  'ORTEP-3 for Windows (Farrugia, 1997) and PLATON (Spek, 2003)'
_computing_publication_material
                                'WinGX (Farrugia, 1999) and PLATON (Spek, 2003)'
loop_
    _atom_site_type_symbol
    _atom_site_label
    _atom_site_fract_x
    _atom_site_fract_y
    _atom_site_fract_z
    _atom_site_U_iso_or_equiv
    _atom_site_thermal_displace_type
    _atom_site_calc_flag
    _atom_site_refinement_flags
    _atom_site_occupancy
    O O1 0.62469(12) -0.00644(5) -0.2194(2) 0.0545(4) Uani . . 1.000
    O O2 0.47639(13) 0.06481(5) -0.3546(2) 0.0577(5) Uani . . 1.000
    O O3 1.08170(11) 0.17222(5) 1.0247(2) 0.0506(4) Uani . . 1.000
    C C1 0.82240(15) 0.09272(7) 0.4115(3) 0.0388(5) Uani . . 1.000
    C C2 0.89602(16) 0.05704(7) 0.6035(3) 0.0437(6) Uani . . 1.000
    C C3 0.98214(17) 0.08106(7) 0.8122(3) 0.0447(6) Uani . . 1.000
    C C4 0.99847(16) 0.14314(7) 0.8316(3) 0.0396(5) Uani . . 1.000
    C C5 0.92792(17) 0.17994(7) 0.6416(3) 0.0457(6) Uani . . 1.000
    C C6 0.84164(17) 0.15537(7) 0.4371(3) 0.0461(6) Uani . . 1.000
    C C7 0.73819(16) 0.06338(7) 0.1901(3) 0.0420(6) Uani . . 1.000
    C C8 0.63076(16) 0.08379(7) 0.0301(3) 0.0385(5) Uani . . 1.000
    C C9 0.57279(17) 0.04572(7) -0.1946(3) 0.0411(5) Uani . . 1.000
    C C10 0.55968(18) 0.14224(7) 0.0567(3) 0.0456(6) Uani . . 1.000
    C C11 0.5866(2) 0.19159(8) -0.1265(3) 0.0613(7) Uani . . 1.000
    C C12 1.16254(18) 0.13667(8) 1.2209(3) 0.0523(6) Uani . . 1.000
    C C13 1.2471(2) 0.17960(10) 1.4013(4) 0.0696(8) Uani . . 1.000
    H H1 0.5832(17) -0.0279(8) -0.385(4) 0.0654 Uiso . . 1.000
    H H2 0.88696 0.01518 0.59100 0.0525 Uiso . . 1.000
    H H3 1.02879 0.05571 0.93877 0.0537 Uiso . . 1.000
    H H5 0.93908 0.22172 0.65263 0.0548 Uiso . . 1.000
    H H6 0.79466 0.18098 0.31205 0.0553 Uiso . . 1.000
    H H7 0.76348 0.02428 0.15510 0.0503 Uiso . . 1.000
    H H10A 0.58522 0.15670 0.23393 0.0547 Uiso . . 1.000
    H H10B 0.46558 0.13434 0.02599 0.0547 Uiso . . 1.000
    H H11A 0.56467 0.17725 -0.30240 0.0919 Uiso . . 1.000
    H H11B 0.67825 0.20238 -0.08728 0.0919 Uiso . . 1.000
    H H11C 0.53385 0.22647 -0.10632 0.0919 Uiso . . 1.000
    H H12A 1.21722 0.10923 1.14239 0.0627 Uiso . . 1.000
    H H12B 1.10791 0.11292 1.31526 0.0627 Uiso . . 1.000
    H H13A 1.30278 0.20185 1.30692 0.1044 Uiso . . 1.000
    H H13B 1.30068 0.15718 1.53886 0.1044 Uiso . . 1.000
    H H13C 1.19191 0.20730 1.47359 0.1044 Uiso . . 1.000
loop_
    _atom_site_aniso_label
    _atom_site_aniso_U_11
    _atom_site_aniso_U_22
    _atom_site_aniso_U_33
    _atom_site_aniso_U_12
    _atom_site_aniso_U_13
    _atom_site_aniso_U_23
    O1 0.0617(9) 0.0404(7) 0.0544(7) 0.0025(6) -0.0076(6) -0.0162(5)
    O2 0.0623(9) 0.0493(8) 0.0515(7) 0.0067(6) -0.0149(7) -0.0126(6)
    O3 0.0561(8) 0.0421(7) 0.0456(7) -0.0019(6) -0.0109(6) -0.0018(5)
    C1 0.0377(10) 0.0378(9) 0.0402(9) -0.0003(7) 0.0053(8) -0.0036(7)
    C2 0.0484(11) 0.0316(9) 0.0501(10) -0.0018(8) 0.0066(9) -0.0015(7)
    C3 0.0477(11) 0.0397(10) 0.0434(10) 0.0012(8) -0.0002(8) 0.0037(7)
    C4 0.0391(10) 0.0395(9) 0.0387(9) -0.0009(8) 0.0034(8) -0.0049(7)
    C5 0.0504(11) 0.0312(9) 0.0507(10) -0.0010(8) -0.0027(9) -0.0027(8)
    C6 0.0481(11) 0.0380(9) 0.0470(9) 0.0008(8) -0.0044(8) 0.0016(7)
    C7 0.0478(11) 0.0347(9) 0.0430(9) -0.0017(8) 0.0075(8) -0.0048(7)
    C8 0.0414(10) 0.0367(9) 0.0365(9) -0.0037(8) 0.0053(8) -0.0042(7)
    C9 0.0444(10) 0.0344(9) 0.0433(9) -0.0038(8) 0.0048(8) -0.0047(7)
    C10 0.0460(11) 0.0468(10) 0.0425(9) 0.0009(8) 0.0041(8) -0.0099(8)
    C11 0.0821(15) 0.0456(11) 0.0513(11) 0.0044(10) -0.0003(10) -0.0010(8)
    C12 0.0490(12) 0.0516(11) 0.0507(10) 0.0063(9) -0.0054(9) 0.0003(8)
    C13 0.0603(14) 0.0705(14) 0.0663(13) 0.0025(11) -0.0183(11) -0.0055(11)
_geom_special_details
;
Bond distances, angles <i>etc</i>. have been calculated using the rounded
fractional coordinates. All su's are estimated from the variances of the
(full) variance-covariance matrix. The cell e.s.d.'s are taken into account in
the estimation of distances, angles and torsion angles
;
loop_
    _geom_bond_atom_site_label_1
    _geom_bond_atom_site_label_2
    _geom_bond_site_symmetry_1
    _geom_bond_site_symmetry_2
    _geom_bond_distance
    _geom_bond_publ_flag
    O1 C9 . . 1.287(2) no
    O2 C9 . . 1.248(2) no
    O3 C4 . . 1.3595(19) no
    O3 C12 . . 1.431(2) no
    O1 H1 . . 1.01(2) no
    C1 C2 . . 1.387(2) no
    C1 C6 . . 1.400(2) no
    C1 C7 . . 1.464(2) no
    C2 C3 . . 1.379(2) no
    C3 C4 . . 1.382(2) no
    C4 C5 . . 1.382(2) no
    C5 C6 . . 1.370(2) no
    C7 C8 . . 1.337(2) no
    C8 C9 . . 1.479(2) no
    C8 C10 . . 1.504(2) no
    C10 C11 . . 1.511(2) no
    C12 C13 . . 1.498(3) no
    C2 H2 . . 0.9300 no
    C3 H3 . . 0.9300 no
    C5 H5 . . 0.9300 no
    C6 H6 . . 0.9300 no
    C7 H7 . . 0.9300 no
    C10 H10A . . 0.9700 no
    C10 H10B . . 0.9700 no
    C11 H11A . . 0.9600 no
    C11 H11B . . 0.9600 no
    C11 H11C . . 0.9600 no
    C12 H12A . . 0.9700 no
    C12 H12B . . 0.9700 no
    C13 H13A . . 0.9600 no
    C13 H13B . . 0.9600 no
    C13 H13C . . 0.9600 no
loop_
    _geom_angle_atom_site_label_1
    _geom_angle_atom_site_label_2
    _geom_angle_atom_site_label_3
    _geom_angle_site_symmetry_1
    _geom_angle_site_symmetry_2
    _geom_angle_site_symmetry_3
    _geom_angle
    _geom_angle_publ_flag
    C4 O3 C12 . . . 118.54(12) no
    C9 O1 H1 . . . 112.9(10) no
    C2 C1 C6 . . . 116.29(14) no
    C6 C1 C7 . . . 124.44(14) no
    C2 C1 C7 . . . 119.13(14) no
    C1 C2 C3 . . . 122.74(14) no
    C2 C3 C4 . . . 119.41(15) no
    O3 C4 C5 . . . 115.64(14) no
    C3 C4 C5 . . . 119.30(15) no
    O3 C4 C3 . . . 125.05(14) no
    C4 C5 C6 . . . 120.54(14) no
    C1 C6 C5 . . . 121.71(15) no
    C1 C7 C8 . . . 130.35(15) no
    C7 C8 C9 . . . 118.18(14) no
    C9 C8 C10 . . . 115.44(14) no
    C7 C8 C10 . . . 126.37(14) no
    O1 C9 O2 . . . 121.94(14) no
    O1 C9 C8 . . . 118.35(14) no
    O2 C9 C8 . . . 119.72(14) no
    C8 C10 C11 . . . 114.16(15) no
    O3 C12 C13 . . . 107.38(15) no
    C1 C2 H2 . . . 119.00 no
    C3 C2 H2 . . . 119.00 no
    C2 C3 H3 . . . 120.00 no
    C4 C3 H3 . . . 120.00 no
    C4 C5 H5 . . . 120.00 no
    C6 C5 H5 . . . 120.00 no
    C1 C6 H6 . . . 119.00 no
    C5 C6 H6 . . . 119.00 no
    C1 C7 H7 . . . 115.00 no
    C8 C7 H7 . . . 115.00 no
    C8 C10 H10A . . . 109.00 no
    C8 C10 H10B . . . 109.00 no
    C11 C10 H10A . . . 109.00 no
    C11 C10 H10B . . . 109.00 no
    H10A C10 H10B . . . 108.00 no
    C10 C11 H11A . . . 109.00 no
    C10 C11 H11B . . . 109.00 no
    C10 C11 H11C . . . 109.00 no
    H11A C11 H11B . . . 109.00 no
    H11A C11 H11C . . . 109.00 no
    H11B C11 H11C . . . 109.00 no
    O3 C12 H12A . . . 110.00 no
    O3 C12 H12B . . . 110.00 no
    C13 C12 H12A . . . 110.00 no
    C13 C12 H12B . . . 110.00 no
    H12A C12 H12B . . . 109.00 no
    C12 C13 H13A . . . 109.00 no
    C12 C13 H13B . . . 109.00 no
    C12 C13 H13C . . . 109.00 no
    H13A C13 H13B . . . 110.00 no
    H13A C13 H13C . . . 109.00 no
    H13B C13 H13C . . . 109.00 no
loop_
    _geom_torsion_atom_site_label_1
    _geom_torsion_atom_site_label_2
    _geom_torsion_atom_site_label_3
    _geom_torsion_atom_site_label_4
    _geom_torsion_site_symmetry_1
    _geom_torsion_site_symmetry_2
    _geom_torsion_site_symmetry_3
    _geom_torsion_site_symmetry_4
    _geom_torsion
    _geom_torsion_publ_flag
    C12 O3 C4 C3 . . . . 2.0(2) no
    C12 O3 C4 C5 . . . . -176.99(14) no
    C4 O3 C12 C13 . . . . 177.96(14) no
    C6 C1 C2 C3 . . . . 1.2(2) no
    C7 C1 C2 C3 . . . . 177.04(16) no
    C2 C1 C6 C5 . . . . -0.4(2) no
    C7 C1 C6 C5 . . . . -176.02(16) no
    C2 C1 C7 C8 . . . . 156.09(18) no
    C6 C1 C7 C8 . . . . -28.4(3) no
    C1 C2 C3 C4 . . . . -1.1(3) no
    C2 C3 C4 O3 . . . . -178.82(15) no
    C2 C3 C4 C5 . . . . 0.1(2) no
    O3 C4 C5 C6 . . . . 179.67(15) no
    C3 C4 C5 C6 . . . . 0.6(3) no
    C4 C5 C6 C1 . . . . -0.5(3) no
    C1 C7 C8 C9 . . . . 174.19(16) no
    C1 C7 C8 C10 . . . . -6.8(3) no
    C7 C8 C9 O1 . . . . 3.1(2) no
    C7 C8 C9 O2 . . . . -176.51(16) no
    C10 C8 C9 O1 . . . . -176.06(14) no
    C10 C8 C9 O2 . . . . 4.4(2) no
    C7 C8 C10 C11 . . . . 103.29(19) no
    C9 C8 C10 C11 . . . . -77.65(19) no
loop_
    _geom_hbond_atom_site_label_D
    _geom_hbond_atom_site_label_H
    _geom_hbond_atom_site_label_A
    _geom_hbond_site_symmetry_A
    _geom_hbond_distance_DH
    _geom_hbond_distance_HA
    _geom_hbond_distance_DA
    _geom_hbond_angle_DHA
    _geom_hbond_publ_flag
    O1 H1 O2 3_654 1.01(2) 1.61(2) 2.6184(15) 176.8(15) yes
    C7 H7 O1 . 0.93 2.30 2.7218(19) 107 yes
    C12 H12B CgA 1_556 0.96 2.82 3.6534(19) 145 yes
