# Supplementary material for: 2-(4-Ethoxy­benzyl­idene)butanoic acid
Source: Acta Crystallogr Sect E Struct Rep Online. 2008 Jul 12;64(Pt 8):o1458. doi: 10.1107/S160053680802103X (PMC2961990; doi:10.1107/S160053680802103X)
Supplement: Supplementary file 2 [file e-64-o1458-Isup2.hkl]

#
# h,k,l, Fc-squared, Fo-squared, sigma(Fo-squared) and status flag
#
data_I
_shelx_title ' H16 in P2(1)/c'
_shelx_refln_list_code          4
_shelx_F_calc_maximum      188.62
_exptl_crystal_F_000       472.00
_reflns_d_resolution_high  0.7399
 
loop_
 _symmetry_equiv_pos_as_xyz
 'x, y, z'
 '-x, y+1/2, -z+1/2'
 '-x, -y, -z'
 'x, -y-1/2, z-1/2'
 
_cell_length_a    10.3192
_cell_length_b    22.0761
_cell_length_c     5.2362
_cell_angle_alpha  90.000
_cell_angle_beta  100.751
_cell_angle_gamma  90.000
 
_shelx_F_squared_multiplier     1.000
 
loop_
 _refln_index_h
 _refln_index_k
 _refln_index_l
 _refln_F_squared_calc
 _refln_F_squared_meas
 _refln_F_squared_sigma
 _refln_observed_status
   1   0   0      104.56       97.57     12.94 o
   2   0   0     3947.70     3739.62     67.92 o
   3   0   0      431.73      436.07      8.67 o
   4   0   0      225.89      216.32      7.16 o
   5   0   0      553.20      572.86     11.32 o
   6   0   0      166.50      159.70      6.94 o
   7   0   0       34.77       33.44      3.77 o
   8   0   0       29.87       32.47      3.53 o
   9   0   0       17.89       17.95      3.30 o
  10   0   0        4.75       -5.81      6.40 o
  11   0   0      206.36      217.24     24.70 o
  12   0   0       91.55       88.07     10.33 o
  13   0   0       12.41        2.64      7.71 o
   2   1   0      900.65      839.31      8.96 o
   3   1   0     2079.12     1995.38     21.63 o
   4   1   0      504.61      501.16      6.67 o
   5   1   0        0.20        0.65      1.44 o
   6   1   0       20.94       21.30      1.65 o
   7   1   0       24.18       23.36      1.85 o
   8   1   0      112.04      122.46      4.12 o
   9   1   0        8.22       11.09      3.09 o
  10   1   0        5.57        5.45      3.66 o
  11   1   0        2.26        6.83      4.77 o
  12   1   0       18.66       21.41      5.53 o
  13   1   0        2.24       10.35      5.58 o
   1   2   0     2539.73     2421.57     25.42 o
   2   2   0      131.08      115.60      1.82 o
   3   2   0       59.28       56.09      1.53 o
   4   2   0       72.24       77.58      2.11 o
   5   2   0      113.29      110.20      3.80 o
   6   2   0       83.94       75.59      2.70 o
   7   2   0        0.31       -0.92      1.48 o
   8   2   0      212.93      223.03      6.04 o
   9   2   0        0.02        3.99      2.98 o
  10   2   0        2.93        5.95      3.64 o
  11   2   0       15.58       13.85      5.34 o
  12   2   0       13.97       11.18      6.08 o
  13   2   0       12.17        5.58      5.32 o
   1   3   0     3470.55     3342.52     28.03 o
   2   3   0       51.08       52.29      1.71 o
   3   3   0        4.54        4.52      0.88 o
   4   3   0       21.06       16.85      1.37 o
   5   3   0        1.83        3.08      1.61 o
   6   3   0       70.21       72.96      3.04 o
   7   3   0       88.64       95.41      3.76 o
   8   3   0       54.56       54.80      3.33 o
   9   3   0        0.12       -1.93      2.09 o
  10   3   0        2.95        1.81      4.08 o
  11   3   0        2.57        1.04      4.51 o
  12   3   0      101.44      110.82     14.91 o
  13   3   0        1.33        1.13      6.35 o
   0   4   0     6603.75     6329.90     80.27 o
   1   4   0     3568.10     3346.04     29.20 o
   2   4   0      154.70      164.95      2.42 o
   3   4   0      883.83      887.18      8.73 o
   4   4   0      264.73      270.65      4.31 o
   5   4   0       81.74      102.40      3.52 o
   6   4   0      390.33      398.73      7.99 o
   7   4   0      195.53      198.47      6.20 o
   8   4   0       31.15       21.25      4.26 o
   9   4   0        0.08       -2.19      2.24 o
  10   4   0        5.25        3.99      3.25 o
  11   4   0       42.26       57.31     10.58 o
  12   4   0       33.82       38.61      6.93 o
  13   4   0       11.69       11.75      6.61 o
   1   5   0     2289.47     2228.63     19.83 o
   2   5   0     1087.22     1025.30      9.79 o
   3   5   0      115.96      114.99      2.37 o
   4   5   0      751.64      741.70      9.31 o
   5   5   0        6.93        5.70      1.85 o
   6   5   0       15.93       21.23      2.39 o
   7   5   0      355.77      365.90      9.95 o
   8   5   0        1.59        2.82      2.67 o
   9   5   0        5.50        5.33      2.94 o
  10   5   0        0.56        0.73      3.11 o
  11   5   0        2.09        8.00      5.31 o
  12   5   0       32.59       30.38      6.84 o
  13   5   0        9.43        8.09      6.77 o
   0   6   0     2401.47     2293.24     30.10 o
   1   6   0      307.38      326.78      3.84 o
   2   6   0        1.32        0.13      0.93 o
   3   6   0       57.21       52.80      1.70 o
   4   6   0      915.43      887.26     11.58 o
   5   6   0       17.41       14.55      1.73 o
   6   6   0      528.07      515.24      9.69 o
   7   6   0        1.17        0.52      2.24 o
   8   6   0       52.42       60.89      5.30 o
   9   6   0        0.41        1.32      2.76 o
  10   6   0        7.73       10.76      3.76 o
  11   6   0        3.27        6.29      5.32 o
  12   6   0       20.15       16.09      7.51 o
  13   6   0       32.68       31.86      9.27 o
   1   7   0        1.06        2.15      0.95 o
   2   7   0        0.03       -0.31      0.92 o
   3   7   0      279.70      295.11      4.81 o
   4   7   0      187.68      190.59      4.46 o
   5   7   0        5.80        5.86      1.34 o
   6   7   0      143.92      145.97      5.31 o
   7   7   0        9.36        5.79      2.50 o
   8   7   0       35.26       36.81      3.71 o
   9   7   0       40.88       45.80      4.26 o
  10   7   0       41.81       38.55      9.69 o
  11   7   0       15.12       10.82      5.50 o
  12   7   0        0.74       -1.78      5.58 o
  13   7   0        2.31        6.13      7.99 o
   0   8   0     6166.43     6315.32     80.77 o
   1   8   0       41.38       37.96      1.51 o
   2   8   0      329.86      356.32      4.87 o
   3   8   0       50.53       51.65      2.89 o
   4   8   0      393.70      383.42     10.18 o
   5   8   0      708.38      743.52     10.52 o
   6   8   0      812.91      800.36     12.12 o
   7   8   0       71.31       73.15      4.29 o
   8   8   0        0.32       -1.98      2.57 o
   9   8   0        0.02        1.78      2.98 o
  10   8   0        0.99       -1.94      4.50 o
  11   8   0        0.54        1.75      5.96 o
  12   8   0       11.09       20.62      6.51 o
  13   8   0        6.63        2.87      8.49 o
   1   9   0      584.53      641.58      7.91 o
   2   9   0        2.17        0.26      1.42 o
   3   9   0       95.11       81.78      3.27 o
   4   9   0       39.88       43.38      2.56 o
   5   9   0      375.51      351.90     10.40 o
   6   9   0      433.78      405.10      7.49 o
   7   9   0        0.13        0.91      2.87 o
   8   9   0       71.01       68.77      5.17 o
   9   9   0        3.11       -0.84      3.60 o
  10   9   0       48.23       49.21      6.61 o
  11   9   0        7.81       13.45      6.48 o
  12   9   0        3.24        0.46      7.73 o
  13   9   0        2.73        9.52     11.61 o
   0  10   0      583.08      556.08     13.11 o
   1  10   0       93.06       98.71      3.34 o
   2  10   0      583.60      625.25      9.64 o
   3  10   0      704.43      690.02     11.47 o
   4  10   0      327.66      331.40      7.08 o
   5  10   0      193.41      195.80      5.50 o
   6  10   0        0.89        2.63      1.74 o
   7  10   0      360.72      343.37      9.09 o
   8  10   0        7.79        5.79      3.12 o
   9  10   0       79.48       83.78      5.45 o
  10  10   0        4.07        6.37      4.29 o
  11  10   0        1.52       -0.10      5.32 o
  12  10   0       20.97       18.29      7.16 o
   1  11   0      424.24      447.56      8.14 o
   2  11   0        1.64        1.26      1.76 o
   3  11   0        8.74        1.25      2.23 o
   4  11   0        0.53       -0.10      1.95 o
   5  11   0       98.12       98.00      4.13 o
   6  11   0       12.20       10.79      2.06 o
   7  11   0       29.43       29.13      3.39 o
   8  11   0       63.97       66.17      4.83 o
   9  11   0       31.88       30.28      4.87 o
  10  11   0        0.86        3.38      4.30 o
  11  11   0        1.52        0.00      4.76 o
  12  11   0       15.37       24.76      7.28 o
   0  12   0     1590.16     1795.36     35.75 o
   1  12   0      260.59      265.41      5.99 o
   2  12   0        0.01       -1.54      1.54 o
   3  12   0      193.93      204.90      5.03 o
   4  12   0       72.36       78.32      3.69 o
   5  12   0        7.67        7.74      2.30 o
   6  12   0       23.10       25.79      4.59 o
   7  12   0      244.60      229.97      6.98 o
   8  12   0       49.17       59.82      6.41 o
   9  12   0       69.31       76.21      7.33 o
  10  12   0        0.28        0.03      4.22 o
  11  12   0       29.55       31.45      6.03 o
  12  12   0        0.23       -1.82      7.27 o
   1  13   0       67.71       53.32      2.95 o
   2  13   0       65.44       66.88      3.04 o
   3  13   0       40.82       41.12      3.10 o
   4  13   0      194.54      203.81      6.60 o
   5  13   0      234.41      230.73      6.45 o
   6  13   0       39.75       42.50      3.54 o
   7  13   0      393.72      396.99      9.54 o
   8  13   0       21.92       22.05      4.27 o
   9  13   0        7.03        4.84      4.14 o
  10  13   0       34.36       34.61      5.68 o
  11  13   0        2.28        6.71      5.96 o
  12  13   0       12.65       21.07      8.96 o
   0  14   0      566.27      625.59     15.53 o
   1  14   0      241.60      222.79      5.75 o
   2  14   0       87.62       93.00      3.60 o
   3  14   0       13.34       15.05      3.35 o
   4  14   0       39.70       46.07      3.34 o
   5  14   0      112.20      109.61      9.47 o
   6  14   0      503.35      514.02     10.92 o
   7  14   0       97.33       95.96      5.09 o
   8  14   0      164.54      180.88      8.50 o
   9  14   0        0.89        3.42      4.28 o
  10  14   0        0.58        1.16      4.56 o
  11  14   0       23.46       12.77      8.33 o
  12  14   0        2.81       -3.96      7.74 o
   1  15   0       25.54       28.28      2.66 o
   2  15   0       55.21       57.97      3.17 o
   3  15   0       68.41       73.94      3.59 o
   4  15   0        6.49        2.03      2.19 o
   5  15   0        9.40        8.26      3.00 o
   6  15   0       11.62       13.52      3.62 o
   7  15   0       72.78       78.54      4.87 o
   8  15   0        3.86        4.86      4.06 o
   9  15   0       64.28       66.09      6.51 o
  10  15   0        2.45        0.65      5.00 o
  11  15   0        0.58       -0.76     11.13 o
   0  16   0      411.70      377.75     11.52 o
   1  16   0      140.60      158.01      4.81 o
   2  16   0       37.88       33.80      2.88 o
   3  16   0        4.72        5.87      2.12 o
   4  16   0       12.81        8.06      2.60 o
   5  16   0      167.34      161.22      6.56 o
   6  16   0      232.22      253.29      7.80 o
   7  16   0       32.81       36.06      5.70 o
   8  16   0       31.92       41.90      8.32 o
   9  16   0        0.41       -0.97      4.45 o
  10  16   0        0.03        3.19      5.11 o
  11  16   0        0.22        4.43      7.96 o
   1  17   0       29.73       22.37      2.59 o
   2  17   0        3.59        5.28      2.14 o
   3  17   0        0.04       -0.72      2.17 o
   4  17   0      183.77      175.01      7.29 o
   5  17   0       84.79       91.87      4.94 o
   6  17   0        9.14        4.90      3.18 o
   7  17   0       19.92       10.96      4.37 o
   8  17   0        8.15       18.32      5.12 o
   9  17   0        0.27       -3.30      4.57 o
  10  17   0        3.24        9.11      5.44 o
  11  17   0        2.78       17.16      8.84 o
   0  18   0        0.34       -2.79      2.79 o
   1  18   0        0.82        0.77      2.12 o
   2  18   0       16.28       11.54      2.58 o
   3  18   0       32.23       31.18      3.22 o
   4  18   0       25.35       19.94      3.21 o
   5  18   0      336.71      338.85     11.36 o
   6  18   0      164.11      168.44      8.36 o
   7  18   0       70.49       80.99      6.70 o
   8  18   0        0.02       -4.17      4.17 o
   9  18   0        0.28       -2.45      4.99 o
  10  18   0        0.00        4.92      5.66 o
   1  19   0      104.00       88.98      4.28 o
   2  19   0      110.56      132.81      5.05 o
   3  19   0      300.55      290.06      7.44 o
   4  19   0      133.42      120.85      5.58 o
   5  19   0        2.74        9.63      3.67 o
   6  19   0        9.24        1.23      5.61 o
   7  19   0       13.23        3.96      4.64 o
   8  19   0        0.22       -2.17      4.69 o
   9  19   0        1.74        1.94      5.30 o
  10  19   0        1.45       -6.75      6.75 o
   0  20   0       15.36        5.07      5.09 o
   1  20   0       86.38       85.06      4.36 o
   2  20   0        2.36        1.80      2.51 o
   3  20   0       23.76       31.52      3.68 o
   4  20   0       48.10       49.59      4.31 o
   5  20   0       95.50       94.92      8.74 o
   6  20   0       14.44       10.28      4.70 o
   7  20   0       83.17       92.42      7.52 o
   8  20   0        1.76        5.44      5.04 o
   9  20   0        3.91        5.48      5.89 o
  10  20   0        0.86        8.39      7.58 o
   1  21   0       17.49       13.70      2.95 o
   2  21   0      189.60      186.07      9.60 o
   3  21   0       66.49       73.06      5.93 o
   4  21   0        0.35       -3.46      3.46 o
   5  21   0        0.67       -2.62      4.00 o
   6  21   0       77.97       87.45     10.27 o
   7  21   0       19.60       23.45      5.91 o
   8  21   0        2.82        3.31      5.43 o
   9  21   0        1.09        4.84      9.36 o
   0  22   0      240.28      228.27      9.15 o
   1  22   0        5.94       -0.78      2.82 o
   2  22   0       27.86       23.68      5.23 o
   3  22   0       14.80        6.87      3.63 o
   4  22   0       38.70       37.23      5.38 o
   5  22   0       79.07       67.90      8.17 o
   6  22   0        7.15        6.96      4.92 o
   7  22   0        0.00       -3.10      7.26 o
   8  22   0       16.95       20.24      6.35 o
   9  22   0        0.34       -5.14     11.64 o
   1  23   0        1.76        0.38      3.82 o
   2  23   0       27.27       28.33      5.40 o
   3  23   0       34.24       36.36      4.83 o
   4  23   0        0.02        0.87      4.39 o
   5  23   0       41.17       51.65      6.49 o
   6  23   0       24.91       27.55      7.81 o
   7  23   0        1.17       -4.13      5.30 o
   8  23   0        9.02        7.49      6.89 o
   0  24   0       19.27       20.73      5.47 o
   1  24   0        0.24       -3.23      3.40 o
   2  24   0        0.06       -2.98      3.65 o
   3  24   0       32.76       26.27      4.86 o
   4  24   0       51.90       57.14      6.63 o
   5  24   0       18.55       14.28      5.37 o
   6  24   0        3.33        8.97      5.74 o
   7  24   0       10.95       13.01     12.00 o
   8  24   0        0.09        0.13     12.41 o
   1  25   0        8.11        7.13      4.07 o
   2  25   0        0.00        4.95      4.16 o
   3  25   0        1.79       -2.45      4.05 o
   4  25   0        5.15        8.10      4.89 o
   5  25   0        0.01        3.27      5.32 o
   6  25   0        0.22        6.03      5.81 o
   7  25   0        6.00        3.32     12.44 o
   0  26   0       20.49       18.58      6.34 o
   1  26   0       47.35       43.92      5.54 o
   2  26   0        1.37        0.35      4.25 o
   3  26   0       24.95       29.36      5.28 o
   4  26   0        1.42        7.91      5.30 o
   5  26   0       44.10       41.17      8.08 o
   6  26   0       10.36        0.44     13.35 o
   1  27   0        6.08        6.60      4.27 o
   2  27   0        0.05        0.00      4.52 o
   3  27   0       19.31       21.53      6.00 o
   4  27   0       20.60       17.13      7.27 o
   5  27   0        2.92       13.77     12.61 o
   0  28   0        4.40       -0.13      7.69 o
   1  28   0        1.31        0.23      5.38 o
   2  28   0       13.16       20.98      6.16 o
   3  28   0        9.85       24.84      7.09 o
   4  28   0       21.41       20.83     12.54 o
   1  29   0        8.12       18.99      9.03 o
   2  29   0        1.74       16.82      8.98 o
   3  29   0       21.48       20.08     13.75 o
 -13   1   1        0.17       -4.05      6.16 o
 -12   1   1        0.05        9.12      8.26 o
 -11   1   1        8.16       -2.08      3.29 o
 -10   1   1       14.83       15.24      2.84 o
  -9   1   1        0.12        1.10      2.23 o
  -8   1   1       59.60       63.59      3.37 o
  -7   1   1       40.77       41.08      3.23 o
  -6   1   1       16.57       15.14      2.50 o
  -5   1   1      105.46      104.25      2.98 o
  -4   1   1       50.24       54.34      2.00 o
  -3   1   1    10896.77    10273.46     96.55 o
  -2   1   1      207.00      179.21      3.23 o
  -1   1   1        0.02       -0.54      0.54 o
   0   1   1      163.13      160.78      2.18 o
   1   1   1     2079.50     1965.94     16.73 o
   2   1   1      676.47      637.37      6.48 o
   3   1   1        4.08        0.74      0.93 o
   4   1   1       95.59      116.23      2.95 o
   5   1   1      731.71      815.64     11.38 o
   6   1   1      595.46      623.38     10.59 o
   7   1   1      128.26      143.58      4.67 o
   8   1   1        5.70        5.24      2.26 o
   9   1   1       45.53       54.70      5.96 o
  10   1   1       44.05       44.10      6.06 o
  11   1   1        3.01       -1.87      4.18 o
  12   1   1        9.81       22.41      8.34 o
  13   1   1        0.80       16.17      8.98 o
 -13   2   1       17.61       14.70     10.08 o
 -12   2   1        4.06       -4.71      7.60 o
 -11   2   1       10.18        5.55      4.09 o
 -10   2   1        8.42        6.63      2.84 o
  -9   2   1        0.21       -0.61      2.00 o
  -8   2   1       10.72        7.09      2.26 o
  -7   2   1       31.86       38.82      2.62 o
  -6   2   1       12.60        4.41      2.57 o
  -5   2   1      403.16      407.10      5.84 o
  -4   2   1     1333.02     1319.41     16.46 o
  -3   2   1     2329.27     2294.30     24.88 o
  -2   2   1    35576.77    31230.23    321.71 o
  -1   2   1       90.53       90.83      1.43 o
   0   2   1       35.51       40.05      0.89 o
   1   2   1        0.23        0.37      0.48 o
   2   2   1       36.19       37.07      1.11 o
   3   2   1      438.83      443.42      5.70 o
   4   2   1        1.48        3.02      0.84 o
   5   2   1      288.51      290.36      5.69 o
   6   2   1        0.80       -0.16      1.59 o
   7   2   1        9.40        6.03      1.92 o
   8   2   1       12.16       19.16      2.58 o
   9   2   1      450.61      441.16     19.23 o
  10   2   1      248.23      241.98     11.26 o
  11   2   1        4.46       -0.12      4.74 o
  12   2   1        2.93       -6.66      6.66 o
  13   2   1        5.33       15.18     11.20 o
 -13   3   1        4.43       -3.68      9.09 o
 -12   3   1        9.25        3.72      8.29 o
 -11   3   1        0.05       -0.45      4.61 o
 -10   3   1        6.90        9.47      2.96 o
  -9   3   1       89.64       79.24      3.89 o
  -8   3   1       18.76       24.24      4.49 o
  -7   3   1       25.23       25.18      2.21 o
  -6   3   1      256.45      241.87      4.83 o
  -5   3   1       95.00       91.42      2.72 o
  -4   3   1       22.08       24.27      1.35 o
  -3   3   1      286.34      276.94      3.67 o
  -2   3   1     8967.85     8396.46     72.46 o
  -1   3   1        0.21       -0.48      0.48 o
   0   3   1      354.54      329.58      3.51 o
   1   3   1      409.32      375.90      4.02 o
   2   3   1      375.21      411.91      4.59 o
   3   3   1      396.82      372.15      5.39 o
   4   3   1      275.44      302.13      6.11 o
   5   3   1      752.58      799.85     10.84 o
   6   3   1       10.02       10.93      1.84 o
   7   3   1       11.89       11.44      2.14 o
   8   3   1       14.89       17.28      2.88 o
   9   3   1       63.82       59.87      6.08 o
  10   3   1       83.13       92.78      7.72 o
  11   3   1       45.22       35.01      6.45 o
  12   3   1        5.74        5.50      7.42 o
  13   3   1        5.67       10.21      8.58 o
 -13   4   1        1.29        1.72      9.12 o
 -12   4   1        5.18       -6.83      6.83 o
 -11   4   1        0.76       -0.99      3.40 o
 -10   4   1       73.63       79.24      4.64 o
  -9   4   1       12.97        7.64      3.50 o
  -8   4   1       12.81        7.32      2.15 o
  -7   4   1        2.19        0.89      1.56 o
  -6   4   1       12.31       11.25      1.69 o
  -5   4   1      109.37      108.63      2.67 o
  -4   4   1      124.61      129.89      2.70 o
  -3   4   1     3009.37     2956.67     30.07 o
  -2   4   1      385.14      412.89      4.64 o
  -1   4   1       96.51      101.25      1.69 o
   0   4   1      443.90      437.92      4.26 o
   1   4   1       19.59       23.12      0.94 o
   2   4   1     1298.89     1279.22     13.25 o
   3   4   1       19.90       25.34      1.80 o
   4   4   1      740.48      762.31     10.18 o
   5   4   1        1.40       -1.22      1.22 o
   6   4   1      125.30      124.86      3.78 o
   7   4   1       66.17       62.62      3.12 o
   8   4   1       11.28       11.58      2.43 o
   9   4   1       82.70       85.71      6.87 o
  10   4   1       62.55       72.06      7.05 o
  11   4   1       10.62        9.78      5.50 o
  12   4   1        8.38        7.13      7.64 o
  13   4   1        4.75        9.79      8.72 o
 -13   5   1        4.09        6.57     10.45 o
 -12   5   1        2.41       -7.56      7.80 o
 -11   5   1        6.14        4.84      3.96 o
 -10   5   1        8.71        4.47      3.11 o
  -9   5   1       10.21        3.63      2.77 o
  -8   5   1      113.37      111.33      4.58 o
  -7   5   1       79.01       82.16      3.92 o
  -6   5   1       41.01       41.76      2.80 o
  -5   5   1        2.48        2.71      1.39 o
  -4   5   1      233.21      220.36      4.06 o
  -3   5   1       12.70        5.48      1.24 o
  -2   5   1      665.48      646.58      6.52 o
  -1   5   1     1463.42     1474.19     12.90 o
   0   5   1        2.63        1.31      0.73 o
   1   5   1     2037.32     2027.15     20.68 o
   2   5   1     2158.14     2191.43     25.16 o
   3   5   1     1725.32     1772.67     20.88 o
   4   5   1       40.31       48.85      2.36 o
   5   5   1      115.16      126.29      3.24 o
   6   5   1       34.99       35.54      2.43 o
   7   5   1       51.49       56.27      3.06 o
   8   5   1       28.45       32.52      3.16 o
   9   5   1        1.09        1.24      4.01 o
  10   5   1      158.93      165.00      9.64 o
  11   5   1        4.22        1.97      5.37 o
  12   5   1        7.13       11.19      7.61 o
 -13   6   1        8.12        7.99     10.88 o
 -12   6   1        7.82       14.63      9.59 o
 -11   6   1        0.11       -0.29      3.01 o
 -10   6   1        0.02       -2.54      2.98 o
  -9   6   1       16.35       16.82      3.25 o
  -8   6   1      393.79      378.09      8.56 o
  -7   6   1        1.91        0.52      2.33 o
  -6   6   1       12.49       11.82      2.85 o
  -5   6   1        2.50        1.12      1.59 o
  -4   6   1        0.08        1.99      1.30 o
  -3   6   1      360.76      350.81      5.28 o
  -2   6   1     2019.28     1970.85     19.49 o
  -1   6   1     1076.16     1063.24     10.08 o
   0   6   1     2059.55     2032.17     19.01 o
   1   6   1        0.93       -1.03      1.03 o
   2   6   1      206.80      235.45      4.48 o
   3   6   1     2842.95     2970.19     33.99 o
   4   6   1     1597.78     1728.21     20.96 o
   5   6   1       19.02       26.47      2.42 o
   6   6   1        2.85        3.37      1.65 o
   7   6   1       57.90       72.48      3.37 o
   8   6   1       34.92       36.80      5.06 o
   9   6   1        5.45        7.81      4.51 o
  10   6   1        7.76        6.47      4.81 o
  11   6   1        8.77        5.00      5.47 o
  12   6   1        0.22        6.02      7.85 o
 -13   7   1        0.35        3.75     10.32 o
 -12   7   1        0.22        8.86      9.16 o
 -11   7   1        6.90        3.66      3.62 o
 -10   7   1       60.36       73.50      5.12 o
  -9   7   1      193.33      196.13      6.50 o
  -8   7   1       45.21       46.05      3.55 o
  -7   7   1        4.79        7.66      2.49 o
  -6   7   1        4.79        6.50      2.06 o
  -5   7   1      433.24      442.96      7.79 o
  -4   7   1       11.55       17.10      1.63 o
  -3   7   1     1065.77     1083.21     12.92 o
  -2   7   1      250.41      239.39      3.84 o
  -1   7   1      598.31      604.95      7.26 o
   0   7   1      386.18      372.88      5.22 o
   1   7   1      545.04      546.56      7.48 o
   2   7   1     1196.37     1261.25     16.51 o
   3   7   1      124.71      129.85      3.17 o
   4   7   1      263.89      276.66      6.37 o
   5   7   1        2.14        2.86      1.70 o
   6   7   1       28.81       35.02      2.97 o
   7   7   1        1.12       -1.86      1.86 o
   8   7   1       13.08        7.41      5.78 o
   9   7   1        1.48       -3.61      3.61 o
  10   7   1      226.78      228.54     14.75 o
  11   7   1        7.81       11.67      5.70 o
  12   7   1       10.72       13.15      8.22 o
 -13   8   1        2.25        4.91     10.32 o
 -12   8   1        0.98       11.15      8.69 o
 -11   8   1       13.93       10.95      3.95 o
 -10   8   1        2.12        2.84      2.95 o
  -9   8   1       57.50       55.61      4.14 o
  -8   8   1       26.62       19.47      3.33 o
  -7   8   1       23.49       24.80      3.89 o
  -6   8   1        5.49        5.29      2.05 o
  -5   8   1      127.39      133.40      4.37 o
  -4   8   1      446.27      450.95      7.14 o
  -3   8   1      594.47      621.18      7.90 o
  -2   8   1      259.02      223.01      3.80 o
  -1   8   1      248.06      266.04      4.29 o
   0   8   1       59.96       53.96      1.90 o
   1   8   1       94.29       93.87      2.63 o
   2   8   1      118.53      122.30      3.13 o
   3   8   1      342.43      362.38      5.70 o
   4   8   1      285.15      312.00      5.51 o
   5   8   1       72.85       70.81      3.36 o
   6   8   1       60.38       61.07      3.73 o
   7   8   1       36.13       35.74      3.57 o
   8   8   1        0.82       -0.41      3.24 o
   9   8   1        0.00       -4.06      4.97 o
  10   8   1       61.78       67.16      7.32 o
  11   8   1        0.18        3.95      5.59 o
  12   8   1       10.95       -3.88      7.72 o
 -13   9   1        0.81        3.22     10.58 o
 -12   9   1       10.26       18.08     10.52 o
 -11   9   1        0.31        2.27      4.61 o
 -10   9   1       41.95       46.43      4.25 o
  -9   9   1       99.57       91.37      5.52 o
  -8   9   1       61.75       59.07      4.44 o
  -7   9   1        0.96        1.25      2.40 o
  -6   9   1       69.36       64.42      3.90 o
  -5   9   1      136.10      146.55      4.27 o
  -4   9   1       11.09        9.04      1.68 o
  -3   9   1      409.09      416.67      6.03 o
  -2   9   1      677.96      686.70      8.51 o
  -1   9   1        0.23       -0.23      0.98 o
   0   9   1       55.06       62.06      2.27 o
   1   9   1      544.71      574.80      8.17 o
   2   9   1      247.79      249.68      4.69 o
   3   9   1       15.14       14.65      1.80 o
   4   9   1       40.34       38.65      2.45 o
   5   9   1       13.90       11.08      2.17 o
   6   9   1       26.70       29.44      2.89 o
   7   9   1        1.97        1.98      2.43 o
   8   9   1       34.74       29.22      4.15 o
   9   9   1      111.96      116.23      6.75 o
  10   9   1       15.99       17.75      5.71 o
  11   9   1       21.49       22.44      7.72 o
  12   9   1        0.52       -7.73      7.73 o
 -13  10   1        3.59        4.11     10.35 o
 -12  10   1        0.84        3.42      9.35 o
 -11  10   1       19.65       26.91      5.33 o
 -10  10   1        0.16        3.40      3.24 o
  -9  10   1      150.33      147.62      6.76 o
  -8  10   1       23.03       22.97      3.66 o
  -7  10   1        0.26       -1.83      2.52 o
  -6  10   1        3.59        2.13      2.36 o
  -5  10   1        5.85        2.54      1.81 o
  -4  10   1        1.76        0.31      1.56 o
  -3  10   1      196.65      195.12      4.08 o
  -2  10   1     3569.21     3738.10     39.46 o
  -1  10   1        5.67        4.67      1.57 o
   0  10   1      483.07      493.98      6.61 o
   1  10   1        5.44        2.77      1.27 o
   2  10   1       36.17       45.00      4.29 o
   3  10   1      554.20      566.48      9.23 o
   4  10   1      224.93      230.06      5.79 o
   5  10   1        9.96       12.84      1.93 o
   6  10   1       95.11       90.67      4.22 o
   7  10   1       20.52       19.45      3.07 o
   8  10   1        0.80       -1.02      3.28 o
   9  10   1      111.21      122.78      7.00 o
  10  10   1        4.88        9.80      5.27 o
  11  10   1        8.30       18.02      7.95 o
  12  10   1        1.06       -7.44      7.44 o
 -12  11   1       22.32       16.32     11.08 o
 -11  11   1        1.94        2.45      4.22 o
 -10  11   1        2.20        5.87      3.42 o
  -9  11   1       15.25       18.80      4.00 o
  -8  11   1       21.25       18.48      5.13 o
  -7  11   1      238.60      225.60      9.94 o
  -6  11   1       19.84       17.30      3.32 o
  -5  11   1       11.41        9.08      2.29 o
  -4  11   1       27.53       22.36      2.21 o
  -3  11   1      387.13      420.82      6.65 o
  -2  11   1      111.45      127.89      3.34 o
  -1  11   1       86.24       82.07      2.62 o
   0  11   1        2.88        5.05      1.35 o
   1  11   1       16.28       19.25      1.95 o
   2  11   1      544.23      553.04      8.99 o
   3  11   1       21.45       13.60      2.08 o
   4  11   1     1035.35     1024.79     16.29 o
   5  11   1      360.21      359.85      8.02 o
   6  11   1      107.68      115.30      4.77 o
   7  11   1        5.33        5.58      3.72 o
   8  11   1       83.79       74.00      5.62 o
   9  11   1       41.03       43.00      5.32 o
  10  11   1       23.18       19.97      6.11 o
  11  11   1        3.52        2.05      7.18 o
  12  11   1        2.16       -6.49      7.98 o
 -12  12   1        4.40       15.06     10.68 o
 -11  12   1        9.89       11.86      5.46 o
 -10  12   1       89.58       92.90      6.30 o
  -9  12   1       64.24       57.62      5.21 o
  -8  12   1      109.45      110.64      5.83 o
  -7  12   1      111.15      110.90      5.57 o
  -6  12   1       90.43       93.69      5.08 o
  -5  12   1       70.83       67.90      3.60 o
  -4  12   1       71.54       77.98      4.35 o
  -3  12   1       16.50       15.91      2.18 o
  -2  12   1      447.70      496.45      7.87 o
  -1  12   1        5.52        1.78      1.39 o
   0  12   1      144.60      156.91      4.10 o
   1  12   1        3.13       -0.77      1.54 o
   2  12   1      133.35      130.79      3.95 o
   3  12   1      107.99      106.08      5.05 o
   4  12   1       62.98       72.76      3.72 o
   5  12   1      151.43      140.50      5.09 o
   6  12   1       51.24       55.78      4.25 o
   7  12   1       14.64        9.93      3.13 o
   8  12   1        7.78        9.64      3.41 o
   9  12   1       20.79       24.11      4.74 o
  10  12   1        3.14        3.53      5.36 o
  11  12   1        0.66        5.68      7.58 o
  12  12   1        0.00      -10.22     10.22 o
 -12  13   1        1.36        4.64      7.76 o
 -11  13   1       72.46       62.53      7.57 o
 -10  13   1        0.01        5.62      5.36 o
  -9  13   1       57.96       60.23      5.39 o
  -8  13   1       19.06       21.35      3.86 o
  -7  13   1        7.70        7.26      3.12 o
  -6  13   1       34.90       37.13      3.42 o
  -5  13   1       69.51       75.43      3.89 o
  -4  13   1      165.55      154.32      5.06 o
  -3  13   1      178.39      199.62      5.08 o
  -2  13   1       10.84       19.42      2.02 o
  -1  13   1       25.36       28.28      2.42 o
   0  13   1       14.02       12.18      1.77 o
   1  13   1      151.89      119.93      3.79 o
   2  13   1        4.04        1.45      1.81 o
   3  13   1      408.56      394.30      8.27 o
   4  13   1       52.18       51.82      3.42 o
   5  13   1      116.53      112.12      5.27 o
   6  13   1      204.03      202.94      5.39 o
   7  13   1       31.52       24.57      3.76 o
   8  13   1       20.96       20.84      4.05 o
   9  13   1        0.52       -1.46      4.04 o
  10  13   1        0.38       -3.72      5.21 o
  11  13   1        1.43       -0.90      7.95 o
 -12  14   1        0.89        3.79      6.00 o
 -11  14   1       21.13       17.33      6.23 o
 -10  14   1       18.04       19.52      6.18 o
  -9  14   1       11.51        5.79      4.83 o
  -8  14   1       67.92       79.36      8.31 o
  -7  14   1       64.69       70.92      5.01 o
  -6  14   1        2.15        7.57      2.65 o
  -5  14   1        1.89        2.80      2.38 o
  -4  14   1       11.08        9.84      2.38 o
  -3  14   1       74.39       90.74      3.64 o
  -2  14   1        4.16       -0.80      1.74 o
  -1  14   1      655.30      641.46     13.03 o
   0  14   1      322.98      312.64      6.93 o
   1  14   1       37.03       46.53      4.67 o
   2  14   1      195.28      193.07      5.50 o
   3  14   1       34.19       32.21      2.98 o
   4  14   1      596.96      615.49     11.67 o
   5  14   1       15.18       15.40      2.90 o
   6  14   1       48.40       49.61      4.31 o
   7  14   1        6.81        6.53      3.36 o
   8  14   1        0.81       -2.38      3.31 o
   9  14   1       11.19        4.87      4.41 o
  10  14   1        0.51        0.71      7.01 o
  11  14   1       10.42       15.09      8.57 o
 -12  15   1        1.95       -2.15      6.81 o
 -11  15   1        6.22        5.67     11.31 o
 -10  15   1       12.85       16.52      6.25 o
  -9  15   1        7.04        8.88      4.39 o
  -8  15   1        5.31        6.88      3.64 o
  -7  15   1       79.95       72.87      5.87 o
  -6  15   1      160.67      168.31      7.16 o
  -5  15   1       15.65       12.79      2.95 o
  -4  15   1        1.55       -1.58      1.96 o
  -3  15   1       45.14       47.70      3.07 o
  -2  15   1       42.02       47.30      2.95 o
  -1  15   1        9.86        9.70      2.07 o
   0  15   1       23.51       27.31      2.82 o
   1  15   1       75.46       79.33      3.73 o
   2  15   1      139.72      143.73      4.96 o
   3  15   1       19.93       18.62      3.37 o
   4  15   1       25.90       28.26      3.18 o
   5  15   1      919.55      885.13     18.95 o
   6  15   1        7.11       11.51      3.35 o
   7  15   1       55.24       52.37      4.74 o
   8  15   1       30.20       34.65      4.64 o
   9  15   1        1.35       -1.48      5.16 o
  10  15   1        6.91        3.93      7.53 o
  11  15   1        0.04       -1.86     10.98 o
 -11  16   1        0.05       12.28      7.77 o
 -10  16   1       33.85       28.76      9.67 o
  -9  16   1       22.74       25.34      9.03 o
  -8  16   1      124.19      120.15      6.73 o
  -7  16   1        7.99        2.96      3.38 o
  -6  16   1       38.51       45.21      4.49 o
  -5  16   1       11.85       11.67      3.20 o
  -4  16   1       70.33       75.53      4.98 o
  -3  16   1       68.21       66.10      3.54 o
  -2  16   1        2.34       -0.45      1.96 o
  -1  16   1       21.18       22.13      2.64 o
   0  16   1       66.33       73.57      3.48 o
   1  16   1      397.33      394.19      8.55 o
   2  16   1       62.01       57.06      3.61 o
   3  16   1      648.51      634.86     12.18 o
   4  16   1      550.40      546.01     11.22 o
   5  16   1       43.25       43.09      4.23 o
   6  16   1       60.40       62.75      4.99 o
   7  16   1        0.31        4.11      3.48 o
   8  16   1        4.02       -0.39      5.15 o
   9  16   1        4.18        5.14      6.92 o
  10  16   1        1.78        2.12     10.48 o
  11  16   1        0.04        0.52      8.82 o
 -11  17   1        5.77       10.51      8.18 o
 -10  17   1        4.38        6.58      7.65 o
  -9  17   1       89.31      108.20     12.50 o
  -8  17   1       75.10       75.84      6.39 o
  -7  17   1       13.89       21.64      4.27 o
  -6  17   1       38.91       39.85      4.50 o
  -5  17   1       29.50       21.68      4.41 o
  -4  17   1        1.50        1.01      2.27 o
  -3  17   1       29.19       31.34      3.01 o
  -2  17   1       60.88       59.52      3.47 o
  -1  17   1      222.69      210.68      6.13 o
   0  17   1       79.41       75.54      3.68 o
   1  17   1        0.28        1.02      2.26 o
   2  17   1      125.84      105.84      4.34 o
   3  17   1      286.12      291.88      7.84 o
   4  17   1       24.22       18.13      4.04 o
   5  17   1       16.32        8.35      3.30 o
   6  17   1        2.38        2.22      3.30 o
   7  17   1       22.15       12.93      3.91 o
   8  17   1        4.88        0.93      4.45 o
   9  17   1        1.28       -1.31      6.74 o
  10  17   1        1.71       -3.99      7.98 o
 -11  18   1        0.00       -2.32     10.91 o
 -10  18   1        4.77        5.12      7.38 o
  -9  18   1       30.90       25.81      8.69 o
  -8  18   1       65.06       68.04      9.93 o
  -7  18   1       71.15       70.05      5.81 o
  -6  18   1       41.93       39.74      4.63 o
  -5  18   1        1.62       -0.58      2.97 o
  -4  18   1       73.02       75.64      4.97 o
  -3  18   1        9.14        7.27      2.52 o
  -2  18   1       21.94       26.10      2.82 o
  -1  18   1        1.09       -1.32      2.12 o
   0  18   1        4.30        4.92      2.26 o
   1  18   1       87.72       87.42      5.13 o
   2  18   1       68.43       74.68      4.37 o
   3  18   1      383.43      379.29     10.14 o
   4  18   1       85.32       81.32      5.13 o
   5  18   1       88.34       91.54      5.70 o
   6  18   1       10.63        5.84      3.65 o
   7  18   1        0.10       -2.09      4.07 o
   8  18   1        0.95        0.44      6.39 o
   9  18   1        5.96       17.87      8.18 o
  10  18   1        0.24       -3.26      7.88 o
 -10  19   1        0.64        2.38      8.43 o
  -9  19   1        4.00        7.35      8.11 o
  -8  19   1       37.25       34.01      8.81 o
  -7  19   1       42.24       43.78      7.79 o
  -6  19   1       20.18       23.05      4.37 o
  -5  19   1       32.35       31.74      4.38 o
  -4  19   1       37.22       29.46      3.65 o
  -3  19   1       21.83       18.65      3.22 o
  -2  19   1      128.52      126.58      5.37 o
  -1  19   1       11.49       10.15      2.60 o
   0  19   1      103.25       96.50      4.38 o
   1  19   1        0.69        0.37      2.67 o
   2  19   1       49.47       47.19      3.98 o
   3  19   1        1.99        3.47      3.12 o
   4  19   1       62.01       64.46      5.07 o
   5  19   1        0.78       -1.69      3.25 o
   6  19   1       17.74        9.60      4.39 o
   7  19   1        3.90        4.12      4.63 o
   8  19   1        3.51       13.47      6.08 o
   9  19   1        2.03       -3.73      7.53 o
  10  19   1        1.05       15.79     12.77 o
 -10  20   1        1.41       -1.86     12.01 o
  -9  20   1        0.16        8.53      8.36 o
  -8  20   1       11.00        7.57      6.33 o
  -7  20   1       59.15       54.55      6.54 o
  -6  20   1       31.91       31.01      4.83 o
  -5  20   1       55.58       66.99      5.71 o
  -4  20   1        7.50        6.20      3.19 o
  -3  20   1       11.89       13.16      3.16 o
  -2  20   1       50.48       38.07      3.85 o
  -1  20   1       13.28       16.13      3.51 o
   0  20   1       44.12       34.46      3.71 o
   1  20   1       50.54       57.59      4.25 o
   2  20   1        4.56        5.10      3.17 o
   3  20   1      527.10      551.16     13.20 o
   4  20   1        3.02        2.57      3.37 o
   5  20   1       21.82       25.78      4.43 o
   6  20   1       15.27       26.86      5.57 o
   7  20   1        3.15        0.22      5.12 o
   8  20   1        9.79       14.38      6.09 o
   9  20   1        1.26        1.13      8.00 o
  -9  21   1        7.88       -6.63     11.31 o
  -8  21   1        3.72        2.24      8.99 o
  -7  21   1        3.32        1.40      5.77 o
  -6  21   1        0.33       -2.53      3.78 o
  -5  21   1       36.55       40.61      4.92 o
  -4  21   1        0.27        1.63      3.14 o
  -3  21   1       35.24       34.53      3.97 o
  -2  21   1        0.10       -2.78      2.78 o
  -1  21   1       16.51       14.24      3.50 o
   0  21   1        3.94        3.90      2.81 o
   1  21   1      294.10      318.38      8.75 o
   2  21   1      175.64      173.47      6.66 o
   3  21   1       19.39       23.91      4.19 o
   4  21   1       31.54       33.77      4.65 o
   5  21   1        8.50       10.19      4.29 o
   6  21   1        2.05        3.70      4.82 o
   7  21   1       55.41       67.65     13.77 o
   8  21   1        0.02        0.11      6.29 o
   9  21   1        3.71       11.28      8.85 o
  -9  22   1       32.76       33.57     14.70 o
  -8  22   1        0.17        2.63      7.93 o
  -7  22   1        0.20        5.80      6.06 o
  -6  22   1        3.68        0.59      5.57 o
  -5  22   1      100.94      103.08      6.60 o
  -4  22   1        0.45       -1.09      3.18 o
  -3  22   1       22.54       20.62      3.87 o
  -2  22   1       22.55       19.33      3.63 o
  -1  22   1        4.05        4.50      3.95 o
   0  22   1        1.25        3.09      2.92 o
   1  22   1        5.48       12.87      3.30 o
   2  22   1        9.31        7.67      3.10 o
   3  22   1        0.25        0.12      3.35 o
   4  22   1        0.93       -0.01      3.62 o
   5  22   1       20.78       19.77      5.36 o
   6  22   1       11.40        8.45      5.82 o
   7  22   1        1.51       -3.27      5.70 o
   8  22   1        0.70       -0.96      6.25 o
  -8  23   1       10.32       27.47     14.06 o
  -7  23   1        2.18       -5.70      7.34 o
  -6  23   1        0.31        4.41      5.93 o
  -5  23   1        5.50       -2.82      5.17 o
  -4  23   1       25.08       34.65      5.77 o
  -3  23   1        2.70        1.31      3.41 o
  -2  23   1       12.88       10.85      3.53 o
  -1  23   1       53.84       53.28      4.98 o
   0  23   1       39.07       28.70      4.07 o
   1  23   1       38.69       37.29      4.66 o
   2  23   1       32.94       30.94      3.97 o
   3  23   1       12.74       12.27      4.19 o
   4  23   1       18.50       18.32      5.07 o
   5  23   1       45.17       52.77      7.70 o
   6  23   1        5.90        7.50      6.25 o
   7  23   1        3.32        4.45      6.57 o
   8  23   1        0.02       -3.19      9.16 o
  -8  24   1       10.32       19.14     12.97 o
  -7  24   1        0.08        2.75     11.18 o
  -6  24   1        3.28        1.59      6.03 o
  -5  24   1        9.10        5.24      5.72 o
  -4  24   1       23.38       17.68      5.24 o
  -3  24   1       34.71       34.64      5.66 o
  -2  24   1       48.23       50.31      4.77 o
  -1  24   1       46.89       45.50      4.69 o
   0  24   1        3.63        4.78      3.95 o
   1  24   1        0.60        1.59      3.13 o
   2  24   1        1.76       -0.05      3.44 o
   3  24   1       17.28       28.29      6.48 o
   4  24   1       10.28       14.12      5.88 o
   5  24   1       23.22       14.65      6.44 o
   6  24   1       25.06       30.81      7.90 o
   7  24   1        1.21        0.32      6.79 o
  -7  25   1       10.69       29.46     14.30 o
  -6  25   1        2.37        6.24     11.88 o
  -5  25   1        5.16        9.14      6.34 o
  -4  25   1       31.25       32.81      6.04 o
  -3  25   1        0.30        6.13      4.71 o
  -2  25   1       44.76       51.00      7.61 o
  -1  25   1        0.82        1.72      5.54 o
   0  25   1       13.14       13.35      4.83 o
   1  25   1        0.45       -1.90      3.77 o
   2  25   1       70.89       65.68      6.16 o
   3  25   1        5.46       10.23      5.11 o
   4  25   1        0.30        5.37      5.90 o
   5  25   1       19.24       23.15      6.98 o
   6  25   1        3.17        4.74      6.51 o
  -6  26   1       38.20       61.50     15.89 o
  -5  26   1        2.71       -8.36     10.32 o
  -4  26   1        1.59        8.33      5.95 o
  -3  26   1       10.51        8.79      4.98 o
  -2  26   1        7.10        5.83      5.12 o
  -1  26   1        0.02       -1.26      4.65 o
   0  26   1        2.82        5.17      4.65 o
   1  26   1        8.85       12.66      4.56 o
   2  26   1       17.57       23.04      5.13 o
   3  26   1        0.15       -2.37      4.93 o
   4  26   1       30.70       41.02      7.82 o
   5  26   1        1.47        1.86      7.77 o
   6  26   1        0.00        3.93      8.48 o
  -5  27   1       10.21       27.43     13.40 o
  -4  27   1        0.67       -5.51     10.75 o
  -3  27   1        1.53       -2.35      6.62 o
  -2  27   1        2.20       -0.75      5.88 o
  -1  27   1        2.17        2.82      5.90 o
   0  27   1        3.32        3.78      4.65 o
   1  27   1        4.79        0.15      4.51 o
   2  27   1        4.50       15.05      5.55 o
   3  27   1        1.84       -3.04      7.00 o
   4  27   1        0.03       -1.27      7.75 o
   5  27   1        0.20       -7.20      7.74 o
  -4  28   1        3.86        4.81     12.34 o
  -3  28   1       11.48        5.79      8.15 o
  -2  28   1        0.00       -6.78      7.44 o
  -1  28   1        0.14       11.99      8.00 o
   0  28   1       13.76        6.70     14.36 o
   1  28   1       14.86       35.70      9.37 o
   2  28   1        0.03       -6.93      6.93 o
   3  28   1       16.74       11.72      8.51 o
  -2  29   1        1.59        2.36      8.07 o
  -1  29   1       27.85       36.00      9.86 o
   0  29   1        5.39        2.35      8.31 o
   1  29   1       21.41       25.20     10.25 o
   2  29   1        7.17       13.88      8.66 o
 -13   0   2       14.87       -0.66      9.12 o
 -12   0   2       12.95       16.20      7.03 o
 -11   0   2       13.75        8.27      5.43 o
 -10   0   2        8.03        7.41      3.99 o
  -9   0   2        0.16        4.48      3.98 o
  -8   0   2        3.57        4.58      3.88 o
  -7   0   2      109.42      110.38      8.13 o
  -6   0   2        2.38        8.61      2.78 o
  -5   0   2     1179.02     1111.14     23.20 o
  -4   0   2     3199.02     3163.84     59.86 o
  -3   0   2       10.45        7.32      1.54 o
  -2   0   2      365.66      374.62      8.94 o
  -1   0   2      218.62      216.06      8.15 o
   0   0   2      105.75       96.41      4.62 o
   1   0   2      113.75      105.10      2.49 o
   2   0   2       46.56       42.78      3.63 o
   3   0   2     1052.65     1042.29     21.19 o
   4   0   2      324.23      317.91      7.55 o
   5   0   2       17.76       18.79      3.07 o
   6   0   2      109.42      108.12      5.76 o
   7   0   2      947.93      958.50     27.94 o
   8   0   2      277.96      297.56     13.71 o
   9   0   2        0.58       -5.72      5.72 o
  10   0   2        0.14       12.94      8.96 o
  11   0   2        2.22        6.17      9.52 o
  12   0   2        0.10       10.18     10.68 o
 -13   1   2        1.90       -4.70      6.33 o
 -12   1   2        7.78        9.78      5.49 o
 -11   1   2        0.12       -1.25      4.74 o
 -10   1   2       20.41       16.51      3.75 o
  -9   1   2        5.33        3.65      2.60 o
  -8   1   2        0.27        3.20      2.56 o
  -7   1   2       40.09       39.39      2.84 o
  -6   1   2      265.07      235.54      5.62 o
  -5   1   2     2428.22     2408.92     32.67 o
  -4   1   2     1025.59      964.15     21.14 o
  -3   1   2       91.59       92.94      2.34 o
  -2   1   2       54.25       58.46      2.31 o
  -1   1   2        1.77       -0.49      0.97 o
   0   1   2       70.59       67.27      1.69 o
   1   1   2       36.52       36.90      0.90 o
   2   1   2      469.59      505.01      7.22 o
   3   1   2        4.00        3.16      1.38 o
   4   1   2      198.54      208.22      5.39 o
   5   1   2       12.43       13.85      1.81 o
   6   1   2       30.95       34.57      2.56 o
   7   1   2      447.15      405.43     12.84 o
   8   1   2      123.22      118.13      7.44 o
   9   1   2       30.16       34.87      5.16 o
  10   1   2        0.10       -5.38      9.49 o
  11   1   2        3.20        6.87      7.31 o
  12   1   2        8.22       14.55      7.93 o
 -13   2   2        0.00       16.72     10.18 o
 -12   2   2        6.04        8.14      5.37 o
 -11   2   2        2.28       -1.16      3.67 o
 -10   2   2        0.11       -1.55      2.78 o
  -9   2   2        3.26        3.09      2.77 o
  -8   2   2        5.28        8.48      2.58 o
  -7   2   2       80.40       82.48      3.63 o
  -6   2   2      207.63      210.34      5.28 o
  -5   2   2       39.34       32.20      3.31 o
  -4   2   2       32.59       38.80      2.47 o
  -3   2   2        7.06        3.44      1.18 o
  -2   2   2      208.70      216.92      3.54 o
  -1   2   2      139.38      137.30      3.13 o
   0   2   2     1672.00     1620.09     20.13 o
   1   2   2      185.95      181.10      2.50 o
   2   2   2        7.53        9.93      1.21 o
   3   2   2       49.10       55.65      2.38 o
   4   2   2       54.68       64.47      2.30 o
   5   2   2      139.38      158.30      5.24 o
   6   2   2       26.66       28.54      2.22 o
   7   2   2       62.78       63.67      3.89 o
   8   2   2        0.01       -3.64      3.64 o
   9   2   2        2.98        3.57      4.12 o
  10   2   2       10.18       17.18     10.13 o
  11   2   2        0.08        2.59      6.88 o
  12   2   2        0.00        7.17      7.67 o
 -13   3   2        4.59        1.16      9.06 o
 -12   3   2       15.01        8.41      5.40 o
 -11   3   2        0.00       -0.53      3.64 o
 -10   3   2       78.67       82.05      5.79 o
  -9   3   2        0.83        2.50      2.36 o
  -8   3   2       11.15        6.30      2.32 o
  -7   3   2       31.31       27.94      2.24 o
  -6   3   2       56.42       56.07      3.41 o
  -5   3   2     1748.09     1724.26     25.09 o
  -4   3   2       72.64       74.35      2.89 o
  -3   3   2        1.05        0.78      1.37 o
  -2   3   2        6.46        8.09      1.30 o
  -1   3   2      653.84      653.89      7.78 o
   0   3   2      480.00      478.07      5.81 o
   1   3   2     2756.80     2924.67     29.35 o
   2   3   2       60.59       78.42      3.74 o
   3   3   2      662.61      707.70      9.23 o
   4   3   2       91.08      109.80      2.93 o
   5   3   2       10.66        9.09      1.49 o
   6   3   2      140.99      154.26      5.68 o
   7   3   2       66.60       54.14      7.22 o
   8   3   2      143.91      140.06      8.72 o
   9   3   2        0.42       -2.36      3.87 o
  10   3   2       22.78       22.74      6.81 o
  11   3   2        0.09       -1.59      6.81 o
  12   3   2        1.52        3.34      7.55 o
 -13   4   2        7.52        6.14      9.12 o
 -12   4   2        5.82        9.39      5.60 o
 -11   4   2        6.49        9.24      4.93 o
 -10   4   2       27.61       28.80      5.57 o
  -9   4   2        5.19        2.55      2.43 o
  -8   4   2        4.95        9.38      2.42 o
  -7   4   2        0.00       -1.53      1.53 o
  -6   4   2       75.97       82.77      2.72 o
  -5   4   2       33.25       36.87      1.94 o
  -4   4   2      459.16      455.30      6.22 o
  -3   4   2       51.73       60.86      2.41 o
  -2   4   2     1174.44     1158.56     11.32 o
  -1   4   2      596.72      567.30      6.88 o
   0   4   2      834.57      846.13      8.70 o
   1   4   2     1435.88     1532.11     17.84 o
   2   4   2      852.10      965.40     12.79 o
   3   4   2      155.72      154.96      3.28 o
   4   4   2      271.33      275.71      4.36 o
   5   4   2      102.71      102.49      3.49 o
   6   4   2       91.41      103.14      3.57 o
   7   4   2      206.07      201.42      8.86 o
   8   4   2       21.01       13.56      4.66 o
   9   4   2        4.69        1.99      5.36 o
  10   4   2        0.16        2.51      5.61 o
  11   4   2        3.18        9.53      7.40 o
  12   4   2        4.35        1.38      8.94 o
 -13   5   2        0.70       -8.36      9.22 o
 -12   5   2        1.65        0.40      5.28 o
 -11   5   2       68.47       56.01      7.13 o
 -10   5   2        2.10        1.54      3.91 o
  -9   5   2        1.72        1.82      2.70 o
  -8   5   2       18.60       16.27      2.46 o
  -7   5   2       72.40       67.73      2.88 o
  -6   5   2      232.10      243.77      4.61 o
  -5   5   2      113.50      109.33      2.93 o
  -4   5   2     1167.49     1151.71     13.75 o
  -3   5   2       19.00       26.27      2.09 o
  -2   5   2       54.67       55.03      1.53 o
  -1   5   2       34.71       34.70      1.19 o
   0   5   2      621.57      680.20      7.72 o
   1   5   2       79.12       73.00      2.81 o
   2   5   2       43.28       34.03      1.89 o
   3   5   2      214.54      215.27      3.69 o
   4   5   2      105.23      114.35      3.35 o
   5   5   2       47.66       45.18      2.30 o
   6   5   2        0.02       -1.23      2.25 o
   7   5   2       55.63       46.75      8.88 o
   8   5   2      824.97      779.62     20.58 o
   9   5   2        5.12       -4.93      5.21 o
  10   5   2       36.26       33.53      7.53 o
  11   5   2        9.62       14.82      7.84 o
  12   5   2        5.73        6.22      8.06 o
 -13   6   2        3.81        2.09     10.25 o
 -12   6   2        9.15        2.85     12.69 o
 -11   6   2        2.84        6.57      4.70 o
 -10   6   2        4.36       -0.07      4.60 o
  -9   6   2       22.21       25.56      3.51 o
  -8   6   2       15.61       15.50      2.79 o
  -7   6   2       25.07       25.93      2.57 o
  -6   6   2      114.19      122.04      3.50 o
  -5   6   2     1277.68     1252.00     15.17 o
  -4   6   2      880.77      898.15     16.27 o
  -3   6   2       63.46       70.45      2.20 o
  -2   6   2       10.90       10.73      1.13 o
  -1   6   2      690.12      704.87      8.14 o
   0   6   2       24.89       19.33      1.20 o
   1   6   2      403.31      441.45      6.36 o
   2   6   2      215.48      235.91      4.00 o
   3   6   2      295.14      288.20      4.40 o
   4   6   2      166.70      155.91      3.36 o
   5   6   2        0.11       -0.01      1.51 o
   6   6   2      132.77      117.78      4.65 o
   7   6   2      285.12      247.79      9.84 o
   8   6   2       91.42       88.63     10.37 o
   9   6   2       25.09       12.49      6.14 o
  10   6   2        3.06        8.94     10.90 o
  11   6   2        3.77       -1.03      7.01 o
  12   6   2       10.40       16.62      8.83 o
 -13   7   2        0.73       11.51     10.15 o
 -12   7   2        0.64        0.75      5.10 o
 -11   7   2       69.07       68.60      7.10 o
 -10   7   2       30.76       36.93      5.65 o
  -9   7   2        5.89        2.33      2.65 o
  -8   7   2        0.13       -1.86      2.26 o
  -7   7   2       31.31       40.74      3.22 o
  -6   7   2        0.50       -0.31      1.59 o
  -5   7   2      561.99      541.64      9.23 o
  -4   7   2       21.41       26.45      2.06 o
  -3   7   2      205.32      210.20      5.35 o
  -2   7   2       27.15       31.80      1.69 o
  -1   7   2       51.11       45.61      2.33 o
   0   7   2       78.93       99.09      3.19 o
   1   7   2     2068.28     2188.51     25.49 o
   2   7   2      347.59      350.43      4.99 o
   3   7   2       97.23       98.29      2.41 o
   4   7   2        0.02        0.85      1.26 o
   5   7   2       19.90       26.33      3.23 o
   6   7   2       25.16       26.37      2.94 o
   7   7   2      188.87      187.26      7.02 o
   8   7   2       28.93       38.33      6.85 o
   9   7   2       43.00       49.88      8.02 o
  10   7   2        0.54        0.79      6.25 o
  11   7   2        0.30        3.49      7.27 o
  12   7   2        0.30        0.76     11.91 o
 -13   8   2        4.97       15.69     10.88 o
 -12   8   2        1.14        2.82      5.10 o
 -11   8   2       11.56        8.50      5.06 o
 -10   8   2       44.59       53.93      6.23 o
  -9   8   2       30.86       29.01      3.62 o
  -8   8   2       49.33       49.44      3.74 o
  -7   8   2        2.94        1.39      2.15 o
  -6   8   2        0.20       -0.82      1.68 o
  -5   8   2       75.53       80.73      2.87 o
  -4   8   2     2048.15     2071.55     23.48 o
  -3   8   2      502.95      470.46      6.42 o
  -2   8   2      616.18      597.52      7.55 o
  -1   8   2        1.07       -0.61      0.90 o
   0   8   2      221.53      206.71      4.45 o
   1   8   2      855.08      890.08     10.26 o
   2   8   2      193.64      223.54      3.86 o
   3   8   2       45.59       43.55      1.80 o
   4   8   2       13.60       14.70      1.51 o
   5   8   2       10.12        5.20      1.53 o
   6   8   2       85.55       81.70      4.25 o
   7   8   2      458.45      451.20     10.50 o
   8   8   2       17.16       16.97      6.40 o
   9   8   2        5.19        1.42      5.78 o
  10   8   2        4.15        9.79      6.85 o
  11   8   2        0.09        1.05      6.95 o
 -13   9   2        0.24       -2.39     10.58 o
 -12   9   2        0.62       -3.49      5.14 o
 -11   9   2       10.21       13.59      5.36 o
 -10   9   2        0.02       -2.06      3.64 o
  -9   9   2        0.44       -1.19      3.03 o
  -8   9   2        1.23        0.56      2.40 o
  -7   9   2       60.66       65.25      5.26 o
  -6   9   2       28.21       25.44      2.37 o
  -5   9   2      294.47      305.78      5.65 o
  -4   9   2       34.60       36.30      2.14 o
  -3   9   2        2.88        0.60      1.88 o
  -2   9   2        7.57        5.43      1.17 o
  -1   9   2        8.54        7.30      1.12 o
   0   9   2       23.44       21.14      1.39 o
   1   9   2      235.46      248.88      4.10 o
   2   9   2      735.83      789.21      9.59 o
   3   9   2       47.05       52.97      2.14 o
   4   9   2        4.46        3.06      1.93 o
   5   9   2       45.32       42.69      2.36 o
   6   9   2        0.73       -2.72      2.72 o
   7   9   2        1.48        3.51      2.87 o
   8   9   2       58.28       56.11      7.80 o
   9   9   2        1.21        3.18      5.90 o
  10   9   2        3.74        2.54      8.36 o
  11   9   2        3.90       -0.16      7.24 o
 -13  10   2        0.32      -10.15     10.15 o
 -12  10   2       38.81       43.04      8.50 o
 -11  10   2        9.48       -1.53      4.94 o
 -10  10   2        0.75       -1.53      3.74 o
  -9  10   2       14.42       11.98      3.55 o
  -8  10   2        0.19        4.59      2.60 o
  -7  10   2        0.44       -1.96      2.30 o
  -6  10   2       22.55       22.61      2.59 o
  -5  10   2       11.87       14.49      2.62 o
  -4  10   2       97.19      101.44      3.30 o
  -3  10   2        3.15        2.30      1.34 o
  -2  10   2       40.35       40.07      1.82 o
  -1  10   2       62.95       67.36      2.15 o
   0  10   2        0.10        0.11      1.07 o
   1  10   2       47.90       49.46      1.99 o
   2  10   2        0.75        4.10      1.36 o
   3  10   2       39.92       42.69      2.06 o
   4  10   2       93.54       90.77      2.97 o
   5  10   2       12.40       10.00      2.00 o
   6  10   2        1.28        2.16      2.85 o
   7  10   2       68.33       67.23      4.58 o
   8  10   2        1.67        0.82      5.28 o
   9  10   2        5.55        8.95      6.11 o
  10  10   2        0.39        0.55      7.07 o
  11  10   2        1.41       10.31      8.06 o
 -12  11   2        0.91        7.41      7.03 o
 -11  11   2        0.57        5.02      4.53 o
 -10  11   2        0.65        5.35      3.99 o
  -9  11   2        0.01       -2.87      3.48 o
  -8  11   2        2.69        2.42      2.65 o
  -7  11   2        0.92        2.88      2.40 o
  -6  11   2      150.44      143.19      5.67 o
  -5  11   2      430.42      460.47      8.57 o
  -4  11   2      121.30      130.64      4.50 o
  -3  11   2       74.80       75.31      2.53 o
  -2  11   2       32.11       37.71      1.90 o
  -1  11   2      479.45      439.13      6.25 o
   0  11   2      274.98      275.22      5.71 o
   1  11   2      142.35      121.50      3.09 o
   2  11   2       64.12       63.33      2.36 o
   3  11   2       79.71       76.34      2.65 o
   4  11   2      154.37      171.35      4.39 o
   5  11   2       21.76       26.80      2.52 o
   6  11   2       26.57       25.34      5.85 o
   7  11   2       80.69       72.65      6.60 o
   8  11   2        0.40        6.55      4.60 o
   9  11   2        1.33        0.57      6.45 o
  10  11   2        0.74       -1.37      6.90 o
  11  11   2        1.74        2.42      8.94 o
 -12  12   2       13.48       14.63      7.57 o
 -11  12   2       14.47       16.53      6.60 o
 -10  12   2       10.03       11.14      4.91 o
  -9  12   2        2.69        2.54      3.65 o
  -8  12   2       12.39       14.08      3.61 o
  -7  12   2       26.05       27.71      3.46 o
  -6  12   2        4.05        2.23      2.63 o
  -5  12   2       60.11       68.79      3.78 o
  -4  12   2       68.23       72.47      2.86 o
  -3  12   2       97.34       89.65      3.06 o
  -2  12   2       64.05       73.33      2.51 o
  -1  12   2       67.52       69.24      2.47 o
   0  12   2      191.91      189.24      3.86 o
   1  12   2       10.90       12.01      1.74 o
   2  12   2      193.32      205.86      6.43 o
   3  12   2      175.30      170.32      4.13 o
   4  12   2       56.15       62.68      3.41 o
   5  12   2        1.43        0.30      1.99 o
   6  12   2        7.95        2.43      2.83 o
   7  12   2       28.65       14.63      3.51 o
   8  12   2       24.34       14.67      9.34 o
   9  12   2       10.14       23.31      7.61 o
  10  12   2        0.62        7.56      7.32 o
  11  12   2        1.28       12.19      8.28 o
 -12  13   2        0.81        2.69      9.95 o
 -11  13   2        0.56        6.74      5.09 o
 -10  13   2        0.60        2.96      4.32 o
  -9  13   2       12.36        6.21      4.43 o
  -8  13   2       13.62       18.36      3.66 o
  -7  13   2       43.23       52.00      4.93 o
  -6  13   2       12.93       13.16      3.15 o
  -5  13   2        0.44        0.07      2.49 o
  -4  13   2       87.70       94.65      3.31 o
  -3  13   2      112.23      114.21      3.43 o
  -2  13   2       70.13       63.93      2.67 o
  -1  13   2       47.76       50.68      2.44 o
   0  13   2      178.04      177.43      4.09 o
   1  13   2       60.20       63.12      2.70 o
   2  13   2      570.56      583.81     12.88 o
   3  13   2      765.00      722.93     10.82 o
   4  13   2        6.06        6.56      2.61 o
   5  13   2       82.50       74.08      3.83 o
   6  13   2       48.65       49.06      4.29 o
   7  13   2        0.35        0.60      3.54 o
   8  13   2       25.06       31.13      5.98 o
   9  13   2        6.45       -4.85      6.10 o
  10  13   2        3.52        4.65      7.35 o
 -12  14   2       26.31       17.41      8.08 o
 -11  14   2        1.21       -0.64      7.26 o
 -10  14   2       18.54       15.53      5.05 o
  -9  14   2       45.28       39.95      5.91 o
  -8  14   2       52.21       56.51      6.07 o
  -7  14   2       30.52       25.21      4.45 o
  -6  14   2        0.00       -0.03      2.82 o
  -5  14   2        0.29        0.69      2.59 o
  -4  14   2        3.57        2.41      2.05 o
  -3  14   2       61.22       63.37      2.85 o
  -2  14   2       44.66       49.58      2.57 o
  -1  14   2      145.56      136.08      3.74 o
   0  14   2      220.52      220.05      4.73 o
   1  14   2      165.74      178.17      4.62 o
   2  14   2       29.38       25.96      3.50 o
   3  14   2       33.14       36.23      3.69 o
   4  14   2       38.71       42.69      3.22 o
   5  14   2        3.82       -2.12      2.12 o
   6  14   2       23.59       21.35      3.73 o
   7  14   2        0.67        0.74      3.49 o
   8  14   2       15.72       27.05      9.07 o
   9  14   2        2.25       15.31      7.17 o
  10  14   2        0.91        7.17      7.50 o
 -11  15   2       49.72       55.15      8.08 o
 -10  15   2       48.54       55.07      6.54 o
  -9  15   2        0.37        2.09      4.10 o
  -8  15   2        0.20        4.15      4.92 o
  -7  15   2        2.68       -1.41      4.11 o
  -6  15   2       26.43       24.23      4.38 o
  -5  15   2        6.02        1.52      3.66 o
  -4  15   2      104.20      103.15      5.16 o
  -3  15   2      122.74      122.72      4.73 o
  -2  15   2      138.74      152.24      4.65 o
  -1  15   2       82.45       74.76      3.23 o
   0  15   2       46.80       44.20      2.78 o
   1  15   2     1681.18     1677.82     23.01 o
   2  15   2        1.80        2.99      2.61 o
   3  15   2       67.19       69.67      4.04 o
   4  15   2       10.96       10.79      2.65 o
   5  15   2       49.11       48.55      3.57 o
   6  15   2       92.08       95.84      6.25 o
   7  15   2        5.82       11.08      5.86 o
   8  15   2        0.02       -4.64      4.64 o
   9  15   2        1.50        0.46      6.79 o
  10  15   2        1.40        3.81      8.06 o
 -11  16   2        0.00        8.51      8.49 o
 -10  16   2       25.78       25.33      5.80 o
  -9  16   2       46.70       44.18      6.09 o
  -8  16   2       13.78        5.70      5.14 o
  -7  16   2        4.15        5.47      5.05 o
  -6  16   2        3.66       -3.17      3.50 o
  -5  16   2        4.76        4.34      2.93 o
  -4  16   2        1.01        1.05      2.46 o
  -3  16   2       55.83       45.75      4.64 o
  -2  16   2      132.92      139.63      5.64 o
  -1  16   2       16.85       16.82      3.14 o
   0  16   2      277.62      270.29      7.81 o
   1  16   2      279.13      273.56      7.11 o
   2  16   2      524.41      523.42     11.67 o
   3  16   2        2.47        4.01      2.55 o
   4  16   2      120.83      116.60      4.84 o
   5  16   2       14.91       12.67      4.56 o
   6  16   2        4.46        4.43      4.01 o
   7  16   2        1.12       -2.70      4.34 o
   8  16   2        0.35       -0.12      7.20 o
   9  16   2       13.24       27.44      8.54 o
  10  16   2        2.63        1.11     13.83 o
 -11  17   2        0.08        7.95      7.70 o
 -10  17   2       12.16       20.61      5.58 o
  -9  17   2       24.45       22.74      5.45 o
  -8  17   2       13.60       17.85      5.97 o
  -7  17   2        7.11        5.70      4.65 o
  -6  17   2        5.35        5.90      4.55 o
  -5  17   2        7.48        0.52      3.02 o
  -4  17   2       35.89       36.15      3.53 o
  -3  17   2        0.27       -0.42      2.38 o
  -2  17   2       74.56       72.45      4.58 o
  -1  17   2        6.10        5.81      2.63 o
   0  17   2       85.58       86.12      4.37 o
   1  17   2      137.38      139.34      7.51 o
   2  17   2       21.82       26.93      3.62 o
   3  17   2      323.51      321.25     10.83 o
   4  17   2        0.24        1.55      2.53 o
   5  17   2        0.39        2.58      3.54 o
   6  17   2        1.93        7.86      3.95 o
   7  17   2        0.76        7.69      4.70 o
   8  17   2        0.63        5.14      5.60 o
   9  17   2        3.86        5.40      7.84 o
 -10  18   2        4.48       -0.75      6.89 o
  -9  18   2        4.95        2.47      6.03 o
  -8  18   2       12.73       18.47      6.33 o
  -7  18   2       22.55       29.67      7.92 o
  -6  18   2        8.56        1.42      3.87 o
  -5  18   2        6.18        3.61      3.59 o
  -4  18   2        1.03        0.67      2.60 o
  -3  18   2        2.05        1.48      2.51 o
  -2  18   2       18.24        9.85      2.86 o
  -1  18   2      265.63      256.41      7.23 o
   0  18   2        8.22        4.91      2.64 o
   1  18   2      552.21      547.81     11.23 o
   2  18   2      102.88      100.24      5.61 o
   3  18   2        7.95        6.39      2.94 o
   4  18   2       34.72       24.28      3.31 o
   5  18   2       13.43        9.73      4.01 o
   6  18   2       18.96       17.82      4.60 o
   7  18   2        0.39       -0.36      5.22 o
   8  18   2        3.00        7.99      7.39 o
   9  18   2        0.05        8.14      8.76 o
 -10  19   2       37.04       31.76      8.96 o
  -9  19   2        1.06        0.35      6.31 o
  -8  19   2        1.77       -5.38      5.38 o
  -7  19   2        0.83        1.87      5.13 o
  -6  19   2        1.09        7.91      5.20 o
  -5  19   2        0.05       -2.10      3.64 o
  -4  19   2        0.02       -1.60      3.27 o
  -3  19   2        0.40       -1.56      2.61 o
  -2  19   2        0.17       -0.26      2.56 o
  -1  19   2       23.60       26.95      3.37 o
   0  19   2      472.64      460.65     12.28 o
   1  19   2       95.26       93.27      5.65 o
   2  19   2      194.17      193.69      7.33 o
   3  19   2        1.67       -1.30      2.99 o
   4  19   2        5.37        6.27      3.50 o
   5  19   2        9.00        8.42      4.25 o
   6  19   2        0.10        1.14      4.28 o
   7  19   2        1.28        7.04      7.13 o
   8  19   2        0.74       -1.93     11.63 o
   9  19   2        5.49        9.55      8.75 o
 -10  20   2        6.61       18.02      8.18 o
  -9  20   2        2.64        7.99     11.88 o
  -8  20   2        1.48       -6.17      7.15 o
  -7  20   2       14.50       16.56      6.01 o
  -6  20   2       40.60       42.79      7.45 o
  -5  20   2        0.93       -1.66      4.61 o
  -4  20   2        0.27       -0.96      3.14 o
  -3  20   2       23.59       21.57      3.80 o
  -2  20   2       12.76       11.80      3.59 o
  -1  20   2      106.96      100.34      5.66 o
   0  20   2       28.15       33.29      4.57 o
   1  20   2        5.60        8.09      3.41 o
   2  20   2        1.23        1.69      3.55 o
   3  20   2       22.34       16.45      4.18 o
   4  20   2       46.05       48.23      4.90 o
   5  20   2        0.00       -3.66      3.66 o
   6  20   2        2.83        8.60      4.96 o
   7  20   2       11.71       11.77      7.65 o
   8  20   2       14.42       21.00      8.60 o
  -9  21   2        0.90        6.70     11.68 o
  -8  21   2       11.05        1.97      7.47 o
  -7  21   2        7.85        3.09      5.75 o
  -6  21   2        1.58        7.59      5.34 o
  -5  21   2        4.13        3.33      5.24 o
  -4  21   2       42.92       50.23      5.62 o
  -3  21   2       40.89       45.42      4.81 o
  -2  21   2       13.02        7.52      3.58 o
  -1  21   2        5.19       -1.83      3.09 o
   0  21   2       27.51       21.56      3.94 o
   1  21   2       14.46       14.13      4.12 o
   2  21   2       15.03        9.05      3.93 o
   3  21   2       38.00       41.20      4.84 o
   4  21   2       14.05       11.46      4.15 o
   5  21   2        5.51        1.08      4.06 o
   6  21   2        0.66        0.38      4.66 o
   7  21   2        1.16       -3.69      7.08 o
   8  21   2       26.94       35.37      9.91 o
  -9  22   2        2.09       13.77     12.47 o
  -8  22   2       14.93       24.88     12.80 o
  -7  22   2        7.14        2.68      6.18 o
  -6  22   2        2.69        1.70      5.38 o
  -5  22   2       22.55       33.13      6.53 o
  -4  22   2        0.17        2.69      4.19 o
  -3  22   2        6.14        1.90      3.84 o
  -2  22   2       11.13       16.02      4.39 o
  -1  22   2        0.07       -3.24      3.24 o
   0  22   2        6.84        5.20      3.42 o
   1  22   2        5.10        5.16      3.43 o
   2  22   2        0.43       -2.76      4.00 o
   3  22   2       14.84       10.88      4.03 o
   4  22   2       43.22       55.91      5.55 o
   5  22   2        0.21       -1.54      4.13 o
   6  22   2       10.42       11.78      6.52 o
   7  22   2        5.60        9.95      8.03 o
  -8  23   2        0.10       -6.14     10.28 o
  -7  23   2        0.05       -1.31      7.45 o
  -6  23   2       11.67       12.04      8.66 o
  -5  23   2       23.88       12.73      5.96 o
  -4  23   2       31.15       27.36      5.50 o
  -3  23   2        6.66        8.62      4.35 o
  -2  23   2        6.94        2.84      4.12 o
  -1  23   2       17.21       15.34      4.74 o
   0  23   2       10.43        1.41      3.94 o
   1  23   2        0.01       -0.67      4.06 o
   2  23   2        2.88        3.88      3.85 o
   3  23   2       16.82       13.16      4.42 o
   4  23   2        6.19        2.66      4.36 o
   5  23   2       14.28        9.49      5.37 o
   6  23   2       12.05       10.37      6.51 o
   7  23   2        6.90        6.41      8.41 o
  -7  24   2       20.37       26.04     13.63 o
  -6  24   2        0.39       -5.35      7.45 o
  -5  24   2        2.00        8.00      5.61 o
  -4  24   2       16.08       13.33      5.13 o
  -3  24   2        3.12        3.06      4.47 o
  -2  24   2        0.82        6.28      4.58 o
  -1  24   2       31.27       23.76      5.26 o
   0  24   2        2.59        7.55      4.54 o
   1  24   2        0.59       -1.79      4.25 o
   2  24   2       42.44       46.55      9.45 o
   3  24   2        0.10       -3.62      4.13 o
   4  24   2        3.32       -0.46      4.35 o
   5  24   2       28.63       41.51      6.82 o
   6  24   2        1.14        2.84      6.83 o
  -7  25   2        1.37       -1.26     11.74 o
  -6  25   2        2.05       -1.72     10.85 o
  -5  25   2       10.46       13.45      7.89 o
  -4  25   2       18.91       15.48      6.12 o
  -3  25   2        0.13        0.74      4.62 o
  -2  25   2        1.66       -1.38      4.50 o
  -1  25   2       11.95       14.79      6.25 o
   0  25   2        1.61        3.57      4.87 o
   1  25   2        0.15        3.11      4.77 o
   2  25   2       15.13       14.36      4.85 o
   3  25   2       25.46       31.75      5.46 o
   4  25   2       17.97       10.16      5.77 o
   5  25   2       18.86       17.84      6.45 o
  -6  26   2        0.27       -5.44     10.58 o
  -5  26   2        5.38        8.86     11.94 o
  -4  26   2        2.86       -3.17      7.11 o
  -3  26   2        1.33        1.98      5.72 o
  -2  26   2        7.57       15.96      6.00 o
  -1  26   2        1.41        7.09      5.08 o
   0  26   2        2.37       10.69      5.28 o
   1  26   2       17.23       15.73      4.97 o
   2  26   2       15.65       13.44      5.62 o
   3  26   2       34.76       39.52      6.83 o
   4  26   2        0.01        5.93      6.62 o
  -5  27   2        0.34        7.13     12.34 o
  -4  27   2        8.24        8.00      8.04 o
  -3  27   2       10.43        2.71      7.40 o
  -2  27   2        9.49        7.89      7.74 o
  -1  27   2       16.86       20.09      8.45 o
   0  27   2       59.84       52.17      9.96 o
   1  27   2       10.16        5.33      7.28 o
   2  27   2        8.56       17.34      8.38 o
   3  27   2       14.10       19.15      9.67 o
  -3  28   2        2.13       -7.05      7.73 o
  -2  28   2        1.46       -1.77      7.86 o
  -1  28   2       17.91       17.44      8.77 o
   0  28   2        7.86        4.96      9.16 o
   1  28   2        0.69       -4.09      7.87 o
 -13   1   3        2.95       -3.37      4.79 o
 -12   1   3       23.72       23.88      5.89 o
 -11   1   3        3.97        8.07      3.64 o
 -10   1   3        9.62        8.26      3.70 o
  -9   1   3       16.24        5.37      4.93 o
  -8   1   3      108.58       97.77     22.09 o
  -7   1   3      813.39      743.80     24.01 o
  -6   1   3       92.25       91.69      3.51 o
  -5   1   3       66.41       67.06      2.63 o
  -4   1   3      117.42      132.83      4.63 o
  -3   1   3      608.96      627.67     10.66 o
  -2   1   3      538.63      505.29      8.40 o
  -1   1   3      410.00      413.52      9.82 o
   0   1   3       25.62       27.23      1.89 o
   1   1   3       22.45       22.85      1.09 o
   2   1   3       17.32       16.69      1.11 o
   3   1   3       22.19       19.68      1.70 o
   4   1   3      496.65      502.24     11.90 o
   5   1   3      867.22      871.59     15.59 o
   6   1   3       10.31        5.09      8.06 o
   7   1   3       12.17        4.69      4.52 o
   8   1   3        6.02        7.82      5.59 o
   9   1   3        4.68       -1.35      5.13 o
  10   1   3       14.89       12.61     10.68 o
  11   1   3        0.03       -2.50      7.02 o
 -13   2   3        7.82        4.84      6.07 o
 -12   2   3        0.01       -2.91      4.14 o
 -11   2   3        6.91        6.75      4.22 o
 -10   2   3       35.42       36.12      4.74 o
  -9   2   3        1.79        2.70      3.15 o
  -8   2   3       61.61       60.93      5.47 o
  -7   2   3        5.87        1.40      2.11 o
  -6   2   3       89.85       86.28      3.15 o
  -5   2   3        9.12       12.02      1.53 o
  -4   2   3        0.42       -1.43      1.43 o
  -3   2   3       33.15       27.93      1.85 o
  -2   2   3       20.99       24.47      1.72 o
  -1   2   3       16.71       15.22      1.61 o
   0   2   3      176.49      176.27      4.12 o
   1   2   3       20.67       22.29      1.42 o
   2   2   3        3.26        1.80      1.00 o
   3   2   3        0.53        0.00      1.32 o
   4   2   3        3.36        5.00      2.41 o
   5   2   3      514.16      518.17     11.85 o
   6   2   3       21.77       20.49      5.23 o
   7   2   3        7.12       -2.00      4.37 o
   8   2   3        2.21        5.51      4.97 o
   9   2   3        5.72        5.71      5.80 o
  10   2   3        2.59       -5.95      5.95 o
  11   2   3       10.37       18.10      8.52 o
 -13   3   3        2.89       -1.51      5.67 o
 -12   3   3        5.44        3.79      4.97 o
 -11   3   3        3.71        2.36      5.13 o
 -10   3   3       14.96       17.17      4.17 o
  -9   3   3        7.61        5.82      3.40 o
  -8   3   3      105.61       99.02      5.72 o
  -7   3   3      340.52      355.01     11.75 o
  -6   3   3       68.27       70.06      2.96 o
  -5   3   3        0.08       -0.42      1.36 o
  -4   3   3        7.85        7.10      1.41 o
  -3   3   3      103.20      103.29      4.64 o
  -2   3   3      341.35      353.77      5.14 o
  -1   3   3       13.26       10.02      1.24 o
   0   3   3      210.43      221.49      3.76 o
   1   3   3       11.27       12.82      1.02 o
   2   3   3      277.37      299.31      4.75 o
   3   3   3        0.89        1.84      1.50 o
   4   3   3      330.42      307.47      9.64 o
   5   3   3      343.01      334.81     10.39 o
   6   3   3      816.40      831.30     24.97 o
   7   3   3        0.00        1.13      4.47 o
   8   3   3        0.24       -0.39      4.64 o
   9   3   3        1.63       -0.80      5.73 o
  10   3   3        2.04       -3.89      8.13 o
  11   3   3        0.06       -6.74      7.04 o
 -13   4   3        1.48        1.71      8.20 o
 -12   4   3        0.94       -0.69      4.92 o
 -11   4   3        3.84        3.39      5.36 o
 -10   4   3        1.50        5.09      3.66 o
  -9   4   3       32.53       37.10      4.83 o
  -8   4   3       96.19       88.40      5.42 o
  -7   4   3       48.77       46.03      3.24 o
  -6   4   3      175.11      191.18      4.80 o
  -5   4   3        4.05        4.06      1.44 o
  -4   4   3        0.11        0.68      1.06 o
  -3   4   3      186.93      172.95      4.25 o
  -2   4   3       26.87       30.76      2.50 o
  -1   4   3       55.58       52.18      2.22 o
   0   4   3       48.99       47.39      2.21 o
   1   4   3       57.62       57.71      1.86 o
   2   4   3        0.00        0.38      1.19 o
   3   4   3        6.80        8.22      1.76 o
   4   4   3      160.09      161.21     10.63 o
   5   4   3      825.49      768.71     16.01 o
   6   4   3        0.28        2.24      4.32 o
   7   4   3      113.20      111.65     19.59 o
   8   4   3       17.45       29.90      6.75 o
   9   4   3        1.10       -5.53      5.57 o
  10   4   3        8.94        7.36      6.74 o
  11   4   3        0.01        2.79      7.95 o
 -13   5   3        4.23        4.39      6.51 o
 -12   5   3       17.97       12.54      5.65 o
 -11   5   3        2.20       -1.04      5.81 o
 -10   5   3        3.88        2.26      3.49 o
  -9   5   3        0.34        0.12      3.17 o
  -8   5   3        2.28        5.39      3.20 o
  -7   5   3       62.54       54.20      3.86 o
  -6   5   3        3.95        1.89      1.46 o
  -5   5   3        3.96        5.25      1.34 o
  -4   5   3       47.37       52.53      1.96 o
  -3   5   3       70.71       67.18      2.27 o
  -2   5   3      158.44      173.05      4.49 o
  -1   5   3     2105.69     2152.71     25.07 o
   0   5   3        2.01        2.49      1.16 o
   1   5   3      378.17      368.70      4.93 o
   2   5   3       72.14       79.43      2.63 o
   3   5   3        1.33        0.95      1.19 o
   4   5   3      271.29      263.80      6.71 o
   5   5   3      160.53      155.17      6.23 o
   6   5   3       13.42        4.32      6.68 o
   7   5   3        8.57        5.00      5.05 o
   8   5   3       15.06       13.86      5.89 o
   9   5   3        8.28        7.00      6.42 o
  10   5   3        3.47       15.81     12.80 o
  11   5   3       12.26       17.62     10.38 o
 -13   6   3        0.08        6.35      7.62 o
 -12   6   3        0.73       -4.75      4.80 o
 -11   6   3        0.24        7.76      5.02 o
 -10   6   3        4.50        7.44      4.38 o
  -9   6   3        2.51        6.63      3.97 o
  -8   6   3       11.29       10.07      3.85 o
  -7   6   3        0.66        1.91      2.61 o
  -6   6   3       81.04       85.25      3.36 o
  -5   6   3       46.37       55.57      2.36 o
  -4   6   3      256.51      273.46      4.56 o
  -3   6   3        0.01       -0.87      1.12 o
  -2   6   3       27.92       29.78      1.55 o
  -1   6   3       66.43       66.97      2.02 o
   0   6   3      216.03      240.22      3.99 o
   1   6   3      170.89      171.09      3.27 o
   2   6   3      260.41      279.92      4.65 o
   3   6   3       29.41       24.46      1.77 o
   4   6   3       80.58       74.39      2.66 o
   5   6   3      143.59      144.02      7.11 o
   6   6   3       11.68       10.65      3.96 o
   7   6   3        4.95        0.50      4.73 o
   8   6   3        7.42        6.12      5.15 o
   9   6   3        0.10        0.38      5.77 o
  10   6   3        1.17       11.16      7.23 o
 -13   7   3        8.42        7.59      8.59 o
 -12   7   3        0.12        5.31      5.57 o
 -11   7   3        0.03        1.31      4.87 o
 -10   7   3        8.26        2.90      4.37 o
  -9   7   3        0.86        0.85      3.78 o
  -8   7   3       75.52       73.93      5.46 o
  -7   7   3      112.71      114.44      6.04 o
  -6   7   3       82.30       83.15      4.13 o
  -5   7   3        1.89        1.85      1.40 o
  -4   7   3      130.32      130.90      3.16 o
  -3   7   3       33.53       35.68      1.57 o
  -2   7   3       32.83       32.64      1.61 o
  -1   7   3      144.07      160.27      3.27 o
   0   7   3      133.29      138.79      2.85 o
   1   7   3      300.45      291.08      4.69 o
   2   7   3       27.64       29.80      2.03 o
   3   7   3       86.51       82.64      3.09 o
   4   7   3        0.01       -0.64      1.49 o
   5   7   3       35.60       33.18      3.06 o
   6   7   3      263.16      242.22     10.79 o
   7   7   3        2.13        2.71      8.96 o
   8   7   3        7.77       11.05      5.76 o
   9   7   3        8.49       14.67      6.95 o
  10   7   3        3.37        0.78      6.93 o
 -12   8   3        0.35       -3.58      5.26 o
 -11   8   3        2.49        3.27      5.05 o
 -10   8   3        0.65       -2.31      4.29 o
  -9   8   3       23.86       27.83      4.55 o
  -8   8   3        0.22       -0.77      3.00 o
  -7   8   3       65.95       71.13     11.01 o
  -6   8   3       77.25       73.43      3.43 o
  -5   8   3        7.24        5.76      1.94 o
  -4   8   3       28.46       26.76      1.88 o
  -3   8   3       51.49       46.53      1.84 o
  -2   8   3       41.50       37.70      1.79 o
  -1   8   3      144.03      139.50      3.04 o
   0   8   3        0.98       -0.55      1.15 o
   1   8   3        2.49        0.04      1.25 o
   2   8   3       39.87       37.65      2.25 o
   3   8   3        0.08       -1.33      1.33 o
   4   8   3       10.75        8.21      1.80 o
   5   8   3       37.59       33.60      2.85 o
   6   8   3       34.76       23.18      4.51 o
   7   8   3        0.64       -1.62      3.83 o
   8   8   3        9.10        4.29      6.55 o
   9   8   3        0.92       -5.46      5.46 o
  10   8   3       15.54       12.16      7.61 o
 -12   9   3        0.03       -3.73      5.44 o
 -11   9   3        2.75        8.43      5.46 o
 -10   9   3        3.25       -0.93      4.50 o
  -9   9   3        1.26       -3.43      3.43 o
  -8   9   3       22.34       16.54      4.08 o
  -7   9   3      419.68      417.54     11.84 o
  -6   9   3        5.60        1.99      2.56 o
  -5   9   3       95.35       91.97      4.57 o
  -4   9   3        8.00        4.58      1.40 o
  -3   9   3        0.05       -1.19      1.19 o
  -2   9   3      251.23      257.39      4.25 o
  -1   9   3      251.36      273.83      6.19 o
   0   9   3      153.02      143.07      3.30 o
   1   9   3      117.42      116.03      3.07 o
   2   9   3       72.53       79.39      3.17 o
   3   9   3       54.59       68.60      4.50 o
   4   9   3      160.95      139.44      7.24 o
   5   9   3      123.68      110.80      4.55 o
   6   9   3       54.92       37.98      6.23 o
   7   9   3        7.69        2.95      4.19 o
   8   9   3        6.64       -3.26      5.18 o
   9   9   3        0.05       -5.49      5.49 o
  10   9   3       19.02       18.80     11.54 o
 -12  10   3        0.01       -1.45      5.73 o
 -11  10   3        1.46       -4.79      4.79 o
 -10  10   3        0.83        0.51      5.04 o
  -9  10   3       37.06       37.14      5.14 o
  -8  10   3        0.10       -3.18      3.18 o
  -7  10   3       10.00        4.93      3.49 o
  -6  10   3       99.88       94.86      5.66 o
  -5  10   3        0.82       -1.77      1.77 o
  -4  10   3       16.76       19.16      1.88 o
  -3  10   3        0.56       -0.85      1.23 o
  -2  10   3      149.23      148.29      3.51 o
  -1  10   3        3.52        2.94      1.41 o
   0  10   3       54.38       55.92      2.30 o
   1  10   3      296.69      287.52      6.15 o
   2  10   3       23.29       18.67      1.84 o
   3  10   3       12.81       12.05      2.11 o
   4  10   3       19.88       17.63      2.39 o
   5  10   3      148.13      129.16      5.01 o
   6  10   3        1.60        0.30      4.46 o
   7  10   3        0.50       -3.23      4.05 o
   8  10   3       15.77       15.41      6.31 o
   9  10   3        0.00       -4.38      5.93 o
  10  10   3        8.16       11.99      8.09 o
 -12  11   3        1.19        1.96      5.76 o
 -11  11   3        5.59        0.89      5.08 o
 -10  11   3       13.27       15.23      4.69 o
  -9  11   3       16.66       17.79      4.42 o
  -8  11   3        0.93        0.85      3.50 o
  -7  11   3        0.00        3.18      7.26 o
  -6  11   3       96.54       97.37      5.84 o
  -5  11   3      139.45      134.33      5.65 o
  -4  11   3       43.83       44.26      2.78 o
  -3  11   3       23.67       23.79      1.85 o
  -2  11   3        4.92        5.19      1.45 o
  -1  11   3      124.09      116.31      3.25 o
   0  11   3      188.60      201.33      4.27 o
   1  11   3      107.62       99.60      3.10 o
   2  11   3       15.36       13.69      1.97 o
   3  11   3        0.42        0.41      2.24 o
   4  11   3        4.00        7.03      2.28 o
   5  11   3      142.09      150.79      7.83 o
   6  11   3        6.94        8.78      4.11 o
   7  11   3        8.41        9.24      4.92 o
   8  11   3        8.45        5.88      6.13 o
   9  11   3        0.17        4.01      6.38 o
  10  11   3        9.67        9.46      9.67 o
 -12  12   3        0.52       -5.69      5.69 o
 -11  12   3        3.59        4.21      4.95 o
 -10  12   3        2.09       -3.63      4.50 o
  -9  12   3        4.94        1.08      4.00 o
  -8  12   3       13.59       22.56      4.58 o
  -7  12   3        3.83        0.89      3.39 o
  -6  12   3        5.26        7.83      3.41 o
  -5  12   3        4.20        0.97      2.96 o
  -4  12   3       30.11       25.68      2.86 o
  -3  12   3       71.49       66.13      2.93 o
  -2  12   3      123.14      114.97      3.19 o
  -1  12   3      147.66      142.23      3.55 o
   0  12   3       10.20       11.00      1.80 o
   1  12   3       16.34       12.48      2.09 o
   2  12   3       25.96       26.75      2.55 o
   3  12   3       12.98        7.51      2.48 o
   4  12   3       17.36       16.40      3.83 o
   5  12   3       76.90       63.83      4.86 o
   6  12   3        0.88       -3.52      3.52 o
   7  12   3       25.82       26.34      5.41 o
   8  12   3       14.90        6.41      5.21 o
   9  12   3       24.59       25.02      8.25 o
  10  12   3       18.85       31.15      9.12 o
 -11  13   3        2.29       -0.73      5.43 o
 -10  13   3        2.37        3.41      4.54 o
  -9  13   3        5.01       11.14      4.47 o
  -8  13   3       30.81       31.79      5.00 o
  -7  13   3       11.69        0.29      3.67 o
  -6  13   3       91.90       82.83      5.76 o
  -5  13   3       12.53       11.05      3.53 o
  -4  13   3        5.63        3.84      2.27 o
  -3  13   3      213.66      206.95      6.30 o
  -2  13   3       30.20       22.06      2.33 o
  -1  13   3     1003.05      979.25     13.59 o
   0  13   3        4.33        3.64      1.90 o
   1  13   3       29.88       35.52      3.86 o
   2  13   3        1.06        6.30      2.48 o
   3  13   3        0.18        0.08      2.33 o
   4  13   3      114.24       96.13      4.36 o
   5  13   3       22.72       21.19      3.82 o
   6  13   3        0.93        1.10      4.13 o
   7  13   3        0.24        4.71      4.55 o
   8  13   3        2.52       -3.29      4.95 o
   9  13   3       12.09       13.52     10.73 o
 -11  14   3        5.13        9.83      8.20 o
 -10  14   3        1.27       -3.84      4.48 o
  -9  14   3        1.64        1.81      5.00 o
  -8  14   3        0.90       -0.91      3.54 o
  -7  14   3        4.81        0.50      3.51 o
  -6  14   3       17.96       20.87      5.32 o
  -5  14   3        6.51       -2.58      2.84 o
  -4  14   3      140.95      143.65      5.95 o
  -3  14   3       14.49       16.66      2.77 o
  -2  14   3      411.63      430.65     13.15 o
  -1  14   3      249.03      264.63      6.70 o
   0  14   3      290.42      297.57      8.01 o
   1  14   3       21.42       22.53      3.17 o
   2  14   3      210.12      212.82      6.73 o
   3  14   3       77.09       66.59      4.26 o
   4  14   3        3.15        1.36      2.43 o
   5  14   3        2.46        9.65      3.57 o
   6  14   3        8.65        9.90      4.56 o
   7  14   3       12.68       13.17      5.16 o
   8  14   3        0.09        3.64      5.30 o
   9  14   3       18.85       21.70     11.73 o
 -11  15   3        4.84        9.58      6.45 o
 -10  15   3        0.11        5.02      6.48 o
  -9  15   3        0.00       -3.83      4.30 o
  -8  15   3        0.22       -1.53      3.67 o
  -7  15   3        2.25       -2.37      4.15 o
  -6  15   3        1.59        0.13      3.49 o
  -5  15   3       23.20       31.87      4.52 o
  -4  15   3        0.02       -2.47      2.47 o
  -3  15   3      173.80      175.64      6.57 o
  -2  15   3       73.75       75.90      4.10 o
  -1  15   3      121.87      103.25      4.55 o
   0  15   3       81.47       84.14      5.79 o
   1  15   3      107.61      100.87      4.98 o
   2  15   3        4.70        3.82      2.68 o
   3  15   3        9.48       16.38      3.07 o
   4  15   3        9.11       11.32      3.09 o
   5  15   3        0.73       -0.08      3.34 o
   6  15   3       24.08        9.00      4.89 o
   7  15   3        0.18        2.61      4.78 o
   8  15   3       11.90       14.73      9.21 o
   9  15   3       14.05       22.56      8.88 o
 -11  16   3        0.19        1.88      6.22 o
 -10  16   3        1.83        3.73      5.92 o
  -9  16   3        1.53        4.69      4.68 o
  -8  16   3        1.12        5.57      4.34 o
  -7  16   3        5.20        6.67      4.09 o
  -6  16   3        0.03        0.18      4.75 o
  -5  16   3        8.11        5.46      3.44 o
  -4  16   3       15.22       15.45      3.50 o
  -3  16   3       85.67       77.65      4.81 o
  -2  16   3        8.85        4.97      2.93 o
  -1  16   3       57.49       54.56      5.57 o
   0  16   3        4.26        4.94      2.83 o
   1  16   3       16.15       19.29      3.93 o
   2  16   3       66.29       55.88      4.18 o
   3  16   3       14.81        9.31      2.74 o
   4  16   3       16.14        8.63      2.86 o
   5  16   3        3.83       -0.68      3.61 o
   6  16   3        0.85        0.13      4.46 o
   7  16   3        9.47        1.42      5.13 o
   8  16   3        1.05        3.94      5.92 o
 -10  17   3        2.74       11.90      6.39 o
  -9  17   3        1.30       -1.51      4.63 o
  -8  17   3        0.39        3.03      4.52 o
  -7  17   3        0.08        2.37      4.15 o
  -6  17   3        0.94        4.38      3.93 o
  -5  17   3        1.56        2.06      3.64 o
  -4  17   3        7.28        3.33      3.08 o
  -3  17   3        1.93       -0.65      2.92 o
  -2  17   3      529.71      522.92     12.21 o
  -1  17   3      631.21      606.94     13.25 o
   0  17   3       93.95      104.93      5.42 o
   1  17   3        9.56       -0.96      2.69 o
   2  17   3        0.69        5.17      2.94 o
   3  17   3        7.75        8.55      2.87 o
   4  17   3       28.56       24.60      4.66 o
   5  17   3       25.81       32.20      5.78 o
   6  17   3       13.26       14.09      5.55 o
   7  17   3        1.89        4.40      5.79 o
   8  17   3        1.90        2.64      6.07 o
 -10  18   3        2.56        6.27      6.63 o
  -9  18   3        0.06        7.09      6.05 o
  -8  18   3        9.34       13.58      8.44 o
  -7  18   3        4.87       12.87      4.71 o
  -6  18   3        0.08       -3.19      3.70 o
  -5  18   3       38.15       44.38      5.89 o
  -4  18   3       13.48        8.85      3.33 o
  -3  18   3      124.13      123.34      6.10 o
  -2  18   3        1.94        7.32      3.35 o
  -1  18   3        0.84        3.47      4.05 o
   0  18   3      139.82      129.81      6.82 o
   1  18   3        2.27        1.83      2.92 o
   2  18   3        1.13       -2.31      2.80 o
   3  18   3        2.72       -0.74      2.72 o
   4  18   3       21.47       12.85      3.80 o
   5  18   3        2.95        3.17      4.86 o
   6  18   3       34.44       32.08      6.48 o
   7  18   3        2.83       -4.52      5.25 o
   8  18   3        0.13        7.45      6.58 o
  -9  19   3        9.19       14.74      6.50 o
  -8  19   3        0.67        2.96      5.43 o
  -7  19   3        9.53        6.95      4.74 o
  -6  19   3        3.72       -1.43      4.05 o
  -5  19   3        0.92       -0.35      4.03 o
  -4  19   3       37.00       34.79      4.36 o
  -3  19   3        0.59        1.05      3.11 o
  -2  19   3       25.84       22.23      3.95 o
  -1  19   3        2.69       10.15      3.36 o
   0  19   3        6.85        8.07      3.38 o
   1  19   3       29.08       32.09      4.02 o
   2  19   3        0.08       -2.66      3.01 o
   3  19   3        0.00       -1.58      2.85 o
   4  19   3        3.35        0.88      3.56 o
   5  19   3        2.69        2.41      4.90 o
   6  19   3       32.01       53.84      7.43 o
   7  19   3        8.97       17.25      6.79 o
  -9  20   3       10.70       16.25      6.81 o
  -8  20   3        0.00       -1.18      5.17 o
  -7  20   3        0.01        0.38      4.71 o
  -6  20   3       11.89        7.60      4.68 o
  -5  20   3        1.88       -1.10      5.22 o
  -4  20   3        1.47       -3.25      3.25 o
  -3  20   3        0.96       -3.15      3.62 o
  -2  20   3        8.18       14.07      3.69 o
  -1  20   3        0.03       -2.98      2.98 o
   0  20   3       47.61       46.14      4.74 o
   1  20   3       56.65       71.24      5.16 o
   2  20   3        6.39        4.39      3.36 o
   3  20   3        6.10        7.01      3.40 o
   4  20   3        0.11       -3.69      3.69 o
   5  20   3        0.08        0.94      5.16 o
   6  20   3        0.34       -2.00      5.55 o
   7  20   3        4.10        9.11      6.45 o
  -8  21   3        1.79        7.47      6.13 o
  -7  21   3       12.24       10.41      5.89 o
  -6  21   3        2.74        5.70      4.48 o
  -5  21   3        2.10        3.56      4.41 o
  -4  21   3       22.58       18.69      4.43 o
  -3  21   3        5.52        4.34      3.53 o
  -2  21   3       33.16       22.98      4.79 o
  -1  21   3       19.25       13.20      3.79 o
   0  21   3       33.26       41.10      4.61 o
   1  21   3       26.15       25.94      4.27 o
   2  21   3       41.03       47.28      4.81 o
   3  21   3        1.49        1.20      3.32 o
   4  21   3       11.20       13.65      4.84 o
   5  21   3       10.68       12.46      6.11 o
   6  21   3        0.17       -5.53      5.53 o
  -8  22   3       13.13       22.43      9.52 o
  -7  22   3        6.71        3.45      5.83 o
  -6  22   3       12.11       11.58      5.67 o
  -5  22   3        1.53        3.35      4.66 o
  -4  22   3       22.47       28.13      4.77 o
  -3  22   3        0.48        0.28      3.69 o
  -2  22   3        7.60       16.44      4.62 o
  -1  22   3        1.73        8.53      3.82 o
   0  22   3       36.85       42.78      4.92 o
   1  22   3        0.66        3.43      3.63 o
   2  22   3       16.13       21.70      4.43 o
   3  22   3       44.45       65.00      8.87 o
   4  22   3        0.16       -0.07      4.58 o
   5  22   3        0.19       -3.08      5.43 o
   6  22   3        4.35       11.45      6.77 o
  -7  23   3        2.19        7.93      6.11 o
  -6  23   3       19.35       23.57      6.65 o
  -5  23   3        0.07        0.55      5.32 o
  -4  23   3        0.01       -2.52      3.91 o
  -3  23   3        1.83        6.61      4.01 o
  -2  23   3        0.06       -3.53      3.53 o
  -1  23   3        0.30        3.39      3.87 o
   0  23   3       10.06        9.72      4.25 o
   1  23   3       51.94       51.85      5.54 o
   2  23   3       59.83       86.24      5.79 o
   3  23   3       23.98       33.02      5.28 o
   4  23   3       19.48       15.46      5.69 o
   5  23   3       10.36       16.18      9.72 o
  -6  24   3        0.11        2.05      5.42 o
  -5  24   3        0.00       -0.46      5.54 o
  -4  24   3       11.43       10.30      7.06 o
  -3  24   3        0.21       -1.76      3.90 o
  -2  24   3        1.01        2.14      4.05 o
  -1  24   3        1.13       -0.94      4.28 o
   0  24   3        0.83        3.84      4.04 o
   1  24   3       54.92       62.43      7.80 o
   2  24   3        0.02       -0.54      3.73 o
   3  24   3        9.84        9.36      5.01 o
   4  24   3       12.28        5.35      6.55 o
  -5  25   3        3.36        7.55      6.41 o
  -4  25   3        6.44       11.33      5.27 o
  -3  25   3        0.35        2.91      4.68 o
  -2  25   3       31.51       40.03      7.76 o
  -1  25   3       19.30       18.22      4.74 o
   0  25   3       14.95       17.64      4.77 o
   1  25   3        9.00       14.27      4.83 o
   2  25   3       16.28       23.39      7.10 o
   3  25   3       19.09       19.50      5.47 o
  -4  26   3        0.38       -3.79      4.78 o
  -3  26   3       16.53       24.87      5.97 o
  -2  26   3        8.26       14.70      5.40 o
  -1  26   3        7.37        7.73      5.16 o
   0  26   3        7.36       10.01      5.25 o
   1  26   3        0.08        2.53      4.91 o
   2  26   3       12.23       26.79      7.06 o
  -1  27   3        4.16       12.64     11.31 o
 -12   0   4       25.11       18.34      6.03 o
 -11   0   4        7.14       -5.36      5.36 o
 -10   0   4       99.40       96.98      9.36 o
  -9   0   4       28.45       37.14     12.19 o
  -8   0   4        7.99       14.23      4.80 o
  -7   0   4        6.29        8.39      8.06 o
  -6   0   4        0.88       -0.19      3.32 o
  -5   0   4        0.08       -1.75      2.80 o
  -4   0   4       10.49       13.40      2.21 o
  -3   0   4       64.16       78.42     10.42 o
  -2   0   4      189.48      165.23     14.16 o
  -1   0   4       13.72       11.16      4.18 o
   0   0   4       58.01       54.43      6.76 o
   1   0   4        0.02        1.99      1.49 o
   2   0   4      609.50      574.08     12.25 o
   3   0   4      408.67      375.81     13.01 o
   4   0   4      406.73      382.27     19.21 o
   5   0   4       48.63       42.82      8.03 o
   6   0   4        6.10        2.85      6.47 o
   7   0   4        3.94        1.33      6.80 o
   8   0   4        1.47        2.85      7.83 o
   9   0   4        6.06       -3.08      8.62 o
 -12   1   4        0.54       -1.78      3.55 o
 -11   1   4        9.74       13.30      4.22 o
 -10   1   4       21.68       28.65      5.74 o
  -9   1   4      163.36      159.72     13.12 o
  -8   1   4        0.36        0.53      3.66 o
  -7   1   4        2.15       -3.34      3.34 o
  -6   1   4       11.51        3.41      5.71 o
  -5   1   4        4.67        6.89      1.93 o
  -4   1   4        2.08        0.63      2.01 o
  -3   1   4        0.10       -1.28      1.36 o
  -2   1   4       19.34       15.46      4.73 o
  -1   1   4       44.55       50.74      4.08 o
   0   1   4        4.06        3.66      1.50 o
   1   1   4       32.87       38.16      1.71 o
   2   1   4      665.12      643.80     10.04 o
   3   1   4      527.24      536.03     10.39 o
   4   1   4       22.08       21.21      4.42 o
   5   1   4        2.55       -3.54      3.67 o
   6   1   4        3.85        1.04      5.95 o
   7   1   4        1.91        6.29      6.32 o
   8   1   4        1.36        2.43      5.48 o
   9   1   4        0.09        7.15      6.19 o
 -12   2   4        0.33        2.03      4.09 o
 -11   2   4        2.81        6.08      4.30 o
 -10   2   4        7.47        4.91      4.08 o
  -9   2   4        1.97        5.89      4.41 o
  -8   2   4        8.18       12.23      4.25 o
  -7   2   4        0.03       -2.17      3.36 o
  -6   2   4       21.73       26.24      4.09 o
  -5   2   4       99.24       97.57      3.95 o
  -4   2   4       23.77       22.78      2.07 o
  -3   2   4       55.57       55.55      3.74 o
  -2   2   4        2.78        4.50      6.62 o
  -1   2   4      116.85      120.82      4.26 o
   0   2   4        7.69        8.21      1.39 o
   1   2   4        4.28        4.87      1.24 o
   2   2   4       49.06       40.72      4.27 o
   3   2   4      724.53      721.75     17.37 o
   4   2   4        5.50        4.81      5.13 o
   5   2   4       50.33       54.43      6.06 o
   6   2   4        1.21        0.92      5.31 o
   7   2   4        0.26       -4.54      4.54 o
   8   2   4        1.28        3.21      5.73 o
   9   2   4        2.50        4.76      7.60 o
 -12   3   4        7.21        6.04      5.58 o
 -11   3   4        0.09        2.07      4.26 o
 -10   3   4        1.79        0.77      3.87 o
  -9   3   4      104.59      103.96      8.02 o
  -8   3   4        0.17       -3.55      3.55 o
  -7   3   4        3.13        0.45      4.87 o
  -6   3   4        0.02        2.33      3.09 o
  -5   3   4       90.66      106.77      7.45 o
  -4   3   4       10.53       10.10      2.18 o
  -3   3   4      317.14      303.71      6.46 o
  -2   3   4        6.67        5.86      1.76 o
  -1   3   4        0.36        0.52      1.59 o
   0   3   4       13.60       19.26      1.69 o
   1   3   4        4.52        5.90      1.26 o
   2   3   4      615.35      607.37     10.07 o
   3   3   4       32.12       31.28      3.30 o
   4   3   4        1.77        2.36      3.96 o
   5   3   4        0.24       -4.01      4.01 o
   6   3   4        7.99        3.39      4.72 o
   7   3   4        3.42        3.39      5.23 o
   8   3   4       17.34       25.03     11.64 o
   9   3   4       15.57       21.62      7.54 o
 -12   4   4        2.40        3.71      5.33 o
 -11   4   4        1.45       -0.02      4.40 o
 -10   4   4       15.05        6.53      4.08 o
  -9   4   4        6.63        2.83      3.72 o
  -8   4   4        0.19       -3.00      3.00 o
  -7   4   4        3.05        7.59      3.82 o
  -6   4   4        1.35        2.05      3.37 o
  -5   4   4       87.46       88.94      4.50 o
  -4   4   4       11.63       10.87      2.98 o
  -3   4   4        3.85        6.31      1.81 o
  -2   4   4        7.39        8.58      2.13 o
  -1   4   4       27.67       25.30      1.66 o
   0   4   4        1.02       -1.09      1.25 o
   1   4   4        7.95        6.60      1.30 o
   2   4   4        7.33        6.57      2.12 o
   3   4   4       39.63       30.92      3.01 o
   4   4   4        8.18        2.52      3.10 o
   5   4   4        0.73       -3.80      3.80 o
   6   4   4       10.73        7.02      4.80 o
   7   4   4        4.70        6.24      8.56 o
   8   4   4        5.05        5.45      5.85 o
   9   4   4        1.91        0.52      6.16 o
 -12   5   4        2.52        9.19      5.72 o
 -11   5   4       20.08       13.21      5.39 o
 -10   5   4       11.53        6.17      5.24 o
  -9   5   4        2.10       -3.33      3.33 o
  -8   5   4        2.24       -0.98      3.27 o
  -7   5   4       11.62       11.94      3.23 o
  -6   5   4       10.39       14.63      2.69 o
  -5   5   4       17.17       16.87      3.02 o
  -4   5   4      173.75      167.86      5.76 o
  -3   5   4        3.01        1.59      1.44 o
  -2   5   4       23.26       17.48      1.43 o
  -1   5   4       53.97       47.93      2.37 o
   0   5   4        4.22        4.26      1.11 o
   1   5   4        0.53       -0.85      1.36 o
   2   5   4       29.29       27.52      2.60 o
   3   5   4      147.10      144.44      5.09 o
   4   5   4       93.23       95.08      5.69 o
   5   5   4        1.32        3.63      5.08 o
   6   5   4        5.10        2.57      4.73 o
   7   5   4        4.70       -4.38      4.38 o
   8   5   4        0.17       -3.84      7.83 o
   9   5   4        4.74       -7.31      7.31 o
 -12   6   4        0.39       -2.01      5.41 o
 -11   6   4        8.45        1.43      5.23 o
 -10   6   4        5.83        8.42      4.79 o
  -9   6   4        0.38       -4.04      4.04 o
  -8   6   4       15.24       14.88      4.32 o
  -7   6   4        0.01       -1.07      3.21 o
  -6   6   4       19.81       17.58      4.00 o
  -5   6   4       30.70       27.38      3.43 o
  -4   6   4       25.62       24.01      2.02 o
  -3   6   4        1.93        3.41      1.38 o
  -2   6   4       85.48       86.08      3.72 o
  -1   6   4        7.72        7.28      1.41 o
   0   6   4       55.24       57.94      2.37 o
   1   6   4        6.89        3.05      1.61 o
   2   6   4        8.99        5.44      1.97 o
   3   6   4      348.10      324.16     10.72 o
   4   6   4       99.86       79.96      4.77 o
   5   6   4       17.94       16.09      5.20 o
   6   6   4        8.78        8.83      5.06 o
   7   6   4       21.97       23.13      6.02 o
   8   6   4        0.12        7.24      6.18 o
   9   6   4        2.39        3.52      6.66 o
 -12   7   4        3.78        1.94      7.36 o
 -11   7   4        0.27       -4.26      5.08 o
 -10   7   4        9.21        9.83      5.05 o
  -9   7   4       14.98       11.24      4.79 o
  -8   7   4        7.88        5.73      4.89 o
  -7   7   4       47.96       45.90      5.90 o
  -6   7   4       18.43       22.09      3.54 o
  -5   7   4        2.61        0.15      2.20 o
  -4   7   4      174.80      170.94      5.91 o
  -3   7   4      344.27      349.31      6.31 o
  -2   7   4        0.62       -0.10      1.24 o
  -1   7   4        1.80        4.10      1.32 o
   0   7   4        3.05        3.85      1.42 o
   1   7   4       20.88       22.29      2.23 o
   2   7   4       23.94       19.79      2.33 o
   3   7   4       82.79       80.00      7.21 o
   4   7   4       18.38        8.67      3.02 o
   5   7   4        0.43       -2.48      3.39 o
   6   7   4        0.03        0.48      3.85 o
   7   7   4        8.05        6.05      5.58 o
   8   7   4       72.76       98.99     11.20 o
   9   7   4        7.91       14.23     14.94 o
 -12   8   4        0.24       -3.34      5.66 o
 -11   8   4        5.06       -1.37      4.94 o
 -10   8   4       12.73       17.88      5.45 o
  -9   8   4        2.09        6.96      4.40 o
  -8   8   4        1.65        1.92      3.80 o
  -7   8   4        0.05        6.73      5.07 o
  -6   8   4        4.07        1.47      3.00 o
  -5   8   4        7.23        5.57      3.25 o
  -4   8   4       26.95       27.30      2.86 o
  -3   8   4       12.69       16.15      1.92 o
  -2   8   4        3.60        2.22      1.52 o
  -1   8   4      139.07      132.61      3.66 o
   0   8   4      220.37      230.04      5.89 o
   1   8   4        5.31        5.42      2.02 o
   2   8   4       12.70       10.00      2.28 o
   3   8   4       40.18       34.41      3.36 o
   4   8   4        0.07       -2.61      2.61 o
   5   8   4        6.04        8.93      3.87 o
   6   8   4        0.88        2.12      4.11 o
   7   8   4        9.03        8.86      5.50 o
   8   8   4        9.70       10.61      6.47 o
   9   8   4       14.73       20.61      7.82 o
 -11   9   4        0.09        2.46      5.22 o
 -10   9   4        2.23        3.31      5.02 o
  -9   9   4        3.08       10.94      4.71 o
  -8   9   4       13.20       18.85      4.30 o
  -7   9   4       29.55       21.07      4.18 o
  -6   9   4       26.99       19.27      3.70 o
  -5   9   4       16.57        9.63      3.19 o
  -4   9   4       73.71       73.45      4.06 o
  -3   9   4        0.28        2.04      1.96 o
  -2   9   4       31.04       40.76      2.73 o
  -1   9   4       25.36       26.96      2.40 o
   0   9   4        3.98        2.98      1.93 o
   1   9   4        9.30       10.71      2.21 o
   2   9   4        0.43       -1.07      2.15 o
   3   9   4       63.55       74.70      4.08 o
   4   9   4       40.39       42.29      4.44 o
   5   9   4       16.22       18.92      4.39 o
   6   9   4       26.69       36.94      5.58 o
   7   9   4       13.18       11.75      6.73 o
   8   9   4       14.02       10.71      6.97 o
   9   9   4       81.65      112.70     11.61 o
 -11  10   4        0.03       -2.80      5.09 o
 -10  10   4       17.28       11.38      5.49 o
  -9  10   4        9.67        2.05      4.95 o
  -8  10   4       25.60       25.21      4.73 o
  -7  10   4        2.13       -0.67      3.35 o
  -6  10   4       10.42        7.01      3.37 o
  -5  10   4        4.26        3.46      3.01 o
  -4  10   4       91.12       92.82      5.24 o
  -3  10   4      156.41      150.51      4.82 o
  -2  10   4       16.77       14.28      3.09 o
  -1  10   4        6.43        3.14      1.99 o
   0  10   4        0.04        0.02      1.94 o
   1  10   4        0.18       -1.37      2.10 o
   2  10   4       12.54        5.51      2.52 o
   3  10   4        0.56        4.48      2.82 o
   4  10   4       35.29       32.70      5.16 o
   5  10   4       49.80       46.47      5.44 o
   6  10   4       48.96       59.02      9.11 o
   7  10   4       52.61       49.94      6.45 o
   8  10   4       54.83       79.41     12.57 o
 -11  11   4        1.65        0.01      6.40 o
 -10  11   4        4.72        4.95      5.42 o
  -9  11   4       36.10       25.90      6.98 o
  -8  11   4        3.18       -0.67      3.87 o
  -7  11   4        0.25       -0.22      3.45 o
  -6  11   4        2.16        1.44      3.68 o
  -5  11   4       24.70       28.44      4.03 o
  -4  11   4       92.13       87.41      5.98 o
  -3  11   4       74.66       76.06      4.33 o
  -2  11   4        0.39        0.23      2.10 o
  -1  11   4       18.66       24.14      2.63 o
   0  11   4        5.55        3.90      2.34 o
   1  11   4        1.69        4.08      2.43 o
   2  11   4      259.38      221.76      6.74 o
   3  11   4       55.66       49.38      4.26 o
   4  11   4        9.35        8.80      3.38 o
   5  11   4        6.50        5.15      4.09 o
   6  11   4        0.02       -2.49      4.16 o
   7  11   4       16.08        7.43      5.29 o
   8  11   4        0.01        2.11      6.70 o
 -11  12   4        6.58        7.19      6.02 o
 -10  12   4        0.49        4.21      5.61 o
  -9  12   4       18.15       14.57      4.84 o
  -8  12   4       23.75       18.83      4.68 o
  -7  12   4        0.04       -2.03      3.64 o
  -6  12   4       78.27       81.48      7.70 o
  -5  12   4        8.08        0.35      4.45 o
  -4  12   4      185.39      204.05     15.88 o
  -3  12   4      126.83      142.63      5.54 o
  -2  12   4      120.56      116.45      4.96 o
  -1  12   4        3.47        5.22      2.47 o
   0  12   4       28.25       25.16      3.11 o
   1  12   4       33.20       23.56      3.20 o
   2  12   4       23.47       24.20      3.24 o
   3  12   4        8.74        7.25      4.96 o
   4  12   4        1.15       -0.65      3.55 o
   5  12   4        0.13        3.66      4.80 o
   6  12   4        7.79        7.61      4.67 o
   7  12   4       29.55       42.05      6.73 o
   8  12   4        2.79       -3.69      6.69 o
 -11  13   4        0.08        2.94      6.03 o
 -10  13   4        0.10        4.37      5.61 o
  -9  13   4        1.56       -0.52      4.43 o
  -8  13   4       15.11        9.49      4.77 o
  -7  13   4       35.34       40.72      5.38 o
  -6  13   4        0.98        6.28      3.72 o
  -5  13   4      101.81      100.53      6.30 o
  -4  13   4        4.82        4.01      3.39 o
  -3  13   4        7.02        9.41      2.98 o
  -2  13   4       22.95       22.07      4.08 o
  -1  13   4        1.07        1.70      3.26 o
   0  13   4       14.18        9.64      3.60 o
   1  13   4        2.61        1.37      2.77 o
   2  13   4        0.94       -1.24      2.61 o
   3  13   4       22.83       22.03      3.80 o
   4  13   4       15.86       17.41      4.57 o
   5  13   4        0.34       -3.94      3.94 o
   6  13   4        0.97       10.13      4.79 o
   7  13   4        0.12        1.98      5.17 o
   8  13   4        0.44       -4.40      5.64 o
 -10  14   4        1.69        1.68      5.65 o
  -9  14   4        7.89        3.87      5.53 o
  -8  14   4        0.82       -0.66      4.24 o
  -7  14   4       18.28       20.10      4.85 o
  -6  14   4       14.05        9.74      4.19 o
  -5  14   4       28.75       20.50      4.33 o
  -4  14   4       34.24       33.57      3.87 o
  -3  14   4       61.69       53.11      4.24 o
  -2  14   4       38.40       42.48      3.79 o
  -1  14   4       12.21        8.37      2.95 o
   0  14   4       14.95        7.68      2.94 o
   1  14   4        0.07       -0.63      2.65 o
   2  14   4       24.71       23.60      3.57 o
   3  14   4      124.67      116.74      6.26 o
   4  14   4       11.48       13.32      4.51 o
   5  14   4       18.72       18.74     10.53 o
   6  14   4        0.23        2.30      4.78 o
   7  14   4        6.05       10.36      5.85 o
 -10  15   4        0.54        0.95      5.70 o
  -9  15   4        2.65       -0.52      5.47 o
  -8  15   4        4.07        5.80      4.73 o
  -7  15   4        6.57        1.92      5.58 o
  -6  15   4        4.01        2.11      4.04 o
  -5  15   4        4.57        8.63      4.02 o
  -4  15   4      173.70      182.05      8.69 o
  -3  15   4      305.42      308.65      8.97 o
  -2  15   4       36.42       36.20      3.90 o
  -1  15   4        9.97        3.82      2.95 o
   0  15   4        2.04        2.93      2.77 o
   1  15   4        0.01       -2.03      2.82 o
   2  15   4       21.70       12.86      3.31 o
   3  15   4        0.72        0.98      3.45 o
   4  15   4       22.68       24.82      6.00 o
   5  15   4        0.00        8.94      4.76 o
   6  15   4        0.02       -3.36      4.61 o
   7  15   4        4.35       -5.17      5.17 o
 -10  16   4        0.13        1.95      7.49 o
  -9  16   4        0.28       -3.90      5.26 o
  -8  16   4        0.23        3.99      4.80 o
  -7  16   4        6.07        2.51      6.61 o
  -6  16   4       23.51       19.30      4.80 o
  -5  16   4       91.20       96.44      6.79 o
  -4  16   4       23.07       27.39      4.02 o
  -3  16   4        3.07        0.99      3.07 o
  -2  16   4      102.49      115.99      5.70 o
  -1  16   4        0.72        2.72      2.88 o
   0  16   4       27.17       30.53      3.87 o
   1  16   4       27.70       33.66      4.34 o
   2  16   4        0.03        1.85      3.02 o
   3  16   4       13.34        8.34      4.75 o
   4  16   4       40.00       53.52      9.05 o
   5  16   4        1.18        5.44      4.80 o
   6  16   4        9.00       18.61      5.84 o
   7  16   4       16.88       27.06      6.76 o
  -9  17   4        2.67        8.49      6.14 o
  -8  17   4        2.23       -1.20      4.83 o
  -7  17   4        1.94        3.82      7.05 o
  -6  17   4       29.79       28.74      5.30 o
  -5  17   4        3.31        5.39      4.09 o
  -4  17   4       13.33       11.68      3.80 o
  -3  17   4        2.55        5.05      3.27 o
  -2  17   4       13.08       19.57      4.17 o
  -1  17   4       11.33        4.73      3.32 o
   0  17   4        0.67       -1.96      3.07 o
   1  17   4       26.01       23.28      3.84 o
   2  17   4        0.29        6.06      3.72 o
   3  17   4        4.43       12.66      4.63 o
   4  17   4        0.02       -2.30      4.28 o
   5  17   4        1.88        2.85      4.97 o
   6  17   4       30.34       34.47      7.90 o
  -9  18   4        4.62        9.88      6.17 o
  -8  18   4        0.79       -1.04      5.39 o
  -7  18   4        3.69        2.98      8.71 o
  -6  18   4        0.00       -0.74      4.08 o
  -5  18   4       24.31       27.43      9.67 o
  -4  18   4        8.49       10.78      3.84 o
  -3  18   4       15.37       19.02      5.29 o
  -2  18   4        2.24        0.20      3.38 o
  -1  18   4        5.23        5.71      3.37 o
   0  18   4        4.26        8.42      4.01 o
   1  18   4       12.04       18.48      6.63 o
   2  18   4        1.50        4.00      3.50 o
   3  18   4        3.23        4.82      5.79 o
   4  18   4        0.90        4.47      5.04 o
   5  18   4        2.23        2.08      5.27 o
   6  18   4        9.93       14.12      6.49 o
  -8  19   4        1.00       -3.25      5.29 o
  -7  19   4        0.00        2.76      5.22 o
  -6  19   4        4.94       10.41      4.82 o
  -5  19   4       12.12        9.49      4.41 o
  -4  19   4       99.24      101.34      8.31 o
  -3  19   4       89.74       80.18      5.71 o
  -2  19   4       27.11       27.19      4.28 o
  -1  19   4       38.29       53.51      4.94 o
   0  19   4       59.15       61.94      5.17 o
   1  19   4       42.88       52.11      5.61 o
   2  19   4        9.28        8.15      3.80 o
   3  19   4        2.67        2.42      4.89 o
   4  19   4        1.75       -0.82      5.07 o
   5  19   4        9.15        9.69      5.94 o
  -8  20   4        2.12        1.88      7.33 o
  -7  20   4        2.02       -0.61      5.45 o
  -6  20   4        1.62        8.90      5.59 o
  -5  20   4       18.06        9.81      4.78 o
  -4  20   4        1.99        3.09      3.83 o
  -3  20   4       15.36       21.57      4.78 o
  -2  20   4        5.97        3.95      3.63 o
  -1  20   4       14.63       14.36      4.02 o
   0  20   4        0.00       -0.41      3.57 o
   1  20   4       19.14       23.61      4.34 o
   2  20   4        4.29        4.78      3.77 o
   3  20   4       26.38       43.47     13.50 o
   4  20   4        6.82       16.04      5.86 o
   5  20   4       18.12       23.43      6.66 o
  -7  21   4        4.29       11.57      6.16 o
  -6  21   4        3.38        1.63      5.44 o
  -5  21   4        0.55        2.05      4.86 o
  -4  21   4        0.70        0.99      4.00 o
  -3  21   4        3.54        8.10      3.96 o
  -2  21   4        4.26        2.04      3.73 o
  -1  21   4        5.48        5.63      3.95 o
   0  21   4       49.29       63.47      5.65 o
   1  21   4       10.57       10.73      4.21 o
   2  21   4       20.22       26.24      5.09 o
   3  21   4       14.25       20.45      6.02 o
   4  21   4        0.05        2.96      5.80 o
  -6  22   4        5.64        2.08      5.70 o
  -5  22   4        3.28        3.78      5.21 o
  -4  22   4        0.28        0.31      4.31 o
  -3  22   4        2.28        2.65      4.11 o
  -2  22   4       10.01        0.73      3.97 o
  -1  22   4       73.92       87.50      6.46 o
   0  22   4        1.00        1.01      3.98 o
   1  22   4        0.84       -3.75      3.75 o
   2  22   4        5.30        6.32      5.26 o
   3  22   4        0.05        1.36      5.57 o
  -5  23   4        0.79       -0.04      5.80 o
  -4  23   4        0.53        1.98      6.06 o
  -3  23   4       20.15       30.04      5.55 o
  -2  23   4        0.02       -4.01      4.01 o
  -1  23   4        7.67       15.44      4.79 o
   0  23   4        3.78        7.84      4.26 o
   1  23   4        8.42        7.19      4.44 o
   2  23   4       13.82        9.90      6.09 o
  -3  24   4        5.79        8.52      5.20 o
  -2  24   4       24.24       32.19      5.92 o
  -1  24   4        6.08        9.26      5.06 o
   0  24   4       46.83       50.87      9.56 o
   1  24   4        1.17        5.64      9.49 o
 -11   1   5       19.73       16.97      4.42 o
 -10   1   5        0.04       -2.99      3.77 o
  -9   1   5        0.04       -2.67      3.47 o
  -8   1   5        1.83        0.07      3.12 o
  -7   1   5        1.52       -1.74      2.75 o
  -6   1   5        6.43        2.12      2.61 o
  -5   1   5       26.19       25.90      2.71 o
  -4   1   5        0.34       -0.58      4.96 o
  -3   1   5        6.72       -1.71      8.08 o
  -2   1   5        1.41        4.30      5.05 o
  -1   1   5        3.41       -4.03      4.03 o
   0   1   5      518.83      505.95     11.85 o
   1   1   5       23.80       28.18      2.25 o
   2   1   5        0.35       -1.66      1.97 o
   3   1   5        9.29        4.69      3.84 o
   4   1   5        8.75       11.43      4.41 o
   5   1   5        5.24       10.58      5.22 o
   6   1   5        3.51       -2.48      4.99 o
   7   1   5        1.77        3.28      6.19 o
 -11   2   5       14.42       15.47      4.36 o
 -10   2   5        1.40       -2.17      3.89 o
  -9   2   5        1.96       -1.37      4.77 o
  -8   2   5        1.45       -1.13      2.97 o
  -7   2   5        5.84        5.88      2.98 o
  -6   2   5       17.78       13.34      4.19 o
  -5   2   5       11.61       12.89      2.46 o
  -4   2   5        5.29        3.68      6.90 o
  -3   2   5        3.56        6.79      5.11 o
  -2   2   5      109.62      128.57     10.42 o
  -1   2   5       29.60       24.31      8.62 o
   0   2   5      483.97      479.05      9.68 o
   1   2   5        1.59        2.10      1.95 o
   2   2   5       80.90       80.71      3.60 o
   3   2   5        9.67        2.60      3.80 o
   4   2   5        2.95       -1.14      3.86 o
   5   2   5       15.71       18.15      5.56 o
   6   2   5        1.29        4.06      5.14 o
   7   2   5        0.24        0.46      5.84 o
 -11   3   5        3.61        5.64      4.20 o
 -10   3   5        0.02       -4.01      4.09 o
  -9   3   5        2.36        4.21      3.77 o
  -8   3   5        1.43        6.33      5.42 o
  -7   3   5        3.82        4.69      3.85 o
  -6   3   5       28.81       29.05      6.79 o
  -5   3   5        9.66       13.37      3.44 o
  -4   3   5       55.56       58.07      4.35 o
  -3   3   5       48.55       54.49      3.73 o
  -2   3   5       11.04        8.59      7.53 o
  -1   3   5       37.40       34.86      2.79 o
   0   3   5        0.52       -1.91      3.73 o
   1   3   5      220.90      225.35      5.15 o
   2   3   5       35.38       41.03      3.09 o
   3   3   5        3.33        6.24      3.19 o
   4   3   5        0.55        1.28      4.02 o
   5   3   5        0.80       -1.84      4.58 o
   6   3   5        4.11       13.09      5.74 o
   7   3   5        0.22        1.58      8.13 o
 -11   4   5        0.19       -1.66      4.65 o
 -10   4   5        0.04       -0.06      4.32 o
  -9   4   5        0.21        4.00      3.73 o
  -8   4   5       19.09       19.93      4.08 o
  -7   4   5       31.60       39.10      5.39 o
  -6   4   5       23.35       34.88      7.06 o
  -5   4   5       28.13       29.03      3.37 o
  -4   4   5        0.02        1.27      2.99 o
  -3   4   5       18.74       18.32      5.49 o
  -2   4   5        0.78       -2.45      9.40 o
  -1   4   5       20.71       22.34      6.40 o
   0   4   5       20.72       21.70      2.76 o
   1   4   5      397.00      390.46      8.71 o
   2   4   5        2.25       -2.07      2.37 o
   3   4   5       21.35       17.82      3.70 o
   4   4   5       11.09       18.64      4.02 o
   5   4   5       24.09       26.66      7.70 o
   6   4   5       27.18       25.81      6.41 o
   7   4   5        2.24        6.51      6.33 o
 -11   5   5        0.64       -4.16      5.76 o
 -10   5   5        2.04       12.01      7.07 o
  -9   5   5        8.35       14.47      4.78 o
  -8   5   5        1.48       11.72      3.83 o
  -7   5   5        7.73        9.56      4.36 o
  -6   5   5        1.78        4.87      4.28 o
  -5   5   5       61.45       57.85      7.15 o
  -4   5   5        0.64       -0.06      2.53 o
  -3   5   5        4.76        4.20      2.37 o
  -2   5   5        4.21        4.61      3.71 o
  -1   5   5        0.32        2.12      2.52 o
   0   5   5       18.93       18.68      3.69 o
   1   5   5       11.21        8.05      2.43 o
   2   5   5        2.89       -1.93      2.51 o
   3   5   5        0.89       -2.83      3.17 o
   4   5   5        8.26        9.53      3.70 o
   5   5   5        0.26        1.59      8.08 o
   6   5   5       82.41      105.98      9.27 o
   7   5   5        3.86        0.01      6.12 o
 -11   6   5        7.90        3.98      8.97 o
 -10   6   5        4.17        0.54      4.90 o
  -9   6   5        2.82        4.45      4.38 o
  -8   6   5        0.25        0.41      6.53 o
  -7   6   5       35.92       27.94      4.60 o
  -6   6   5       57.38       61.19      5.20 o
  -5   6   5        0.16       -2.31      2.31 o
  -4   6   5        5.01        4.86      3.41 o
  -3   6   5        3.64        3.03      2.52 o
  -2   6   5        8.71        9.12      3.72 o
  -1   6   5        0.58        0.86      1.93 o
   0   6   5        2.25       -0.24      1.95 o
   1   6   5       31.00       32.56      2.86 o
   2   6   5        0.44        0.10      4.02 o
   3   6   5        5.71        5.34      3.05 o
   4   6   5        0.01        0.61      3.55 o
   5   6   5       31.29       34.06      5.35 o
   6   6   5        0.01        4.96      5.58 o
   7   6   5       18.80       25.47      7.15 o
 -10   7   5        1.00       -1.89      4.87 o
  -9   7   5        0.12       -1.81      4.30 o
  -8   7   5        0.02       -1.13      3.97 o
  -7   7   5        7.69        4.82      3.98 o
  -6   7   5       98.60      104.36      6.48 o
  -5   7   5       11.36       13.56      3.44 o
  -4   7   5        0.64        1.84      2.48 o
  -3   7   5        2.86        5.75      2.14 o
  -2   7   5        0.09        0.70      1.64 o
  -1   7   5        3.47        3.26      1.89 o
   0   7   5       14.58       13.82      2.26 o
   1   7   5        4.68        5.42      2.63 o
   2   7   5        0.80        5.97      2.80 o
   3   7   5        2.09        0.97      2.99 o
   4   7   5       58.80       69.61      5.70 o
   5   7   5       46.54       57.35      5.91 o
   6   7   5       15.88       18.19      6.08 o
   7   7   5        9.70       22.34      7.03 o
 -10   8   5        6.39        4.60      5.41 o
  -9   8   5        0.32        5.45      4.78 o
  -8   8   5        7.33        2.03      4.41 o
  -7   8   5        4.50        5.25      4.39 o
  -6   8   5       34.23       41.77      4.99 o
  -5   8   5        4.71        2.15      3.09 o
  -4   8   5        0.08        3.85      2.71 o
  -3   8   5        6.03        2.80      2.67 o
  -2   8   5        0.83       -0.60      1.76 o
  -1   8   5        0.47        0.05      1.85 o
   0   8   5       32.71       32.54      3.01 o
   1   8   5       74.60       62.43      4.14 o
   2   8   5       23.14       22.32      3.37 o
   3   8   5        9.27        8.05      3.50 o
   4   8   5        1.77        0.06      3.86 o
   5   8   5        7.24       11.42      4.65 o
   6   8   5        9.59       16.96      6.53 o
   7   8   5       12.00        7.93      6.83 o
 -10   9   5        0.26        3.54      5.27 o
  -9   9   5        6.63       -0.48      4.79 o
  -8   9   5        0.54        2.79      4.48 o
  -7   9   5        6.82        6.99      4.16 o
  -6   9   5       61.65       64.58      5.23 o
  -5   9   5        2.11       -2.97      2.97 o
  -4   9   5        9.74        6.09      2.95 o
  -3   9   5        7.65       10.21      2.98 o
  -2   9   5        5.47        1.80      2.20 o
  -1   9   5        5.06        9.91      3.34 o
   0   9   5       70.88       70.49      3.97 o
   1   9   5       31.39       29.55      4.91 o
   2   9   5        0.56       -1.01      2.76 o
   3   9   5        0.47       -1.50      3.08 o
   4   9   5        3.22       -1.88      3.85 o
   5   9   5       58.39       76.38      6.76 o
   6   9   5       14.04       20.78      5.65 o
 -10  10   5        1.78       -4.53      5.10 o
  -9  10   5        0.33       -2.77      4.85 o
  -8  10   5        3.94        4.90      5.43 o
  -7  10   5       17.09       19.05      4.47 o
  -6  10   5        0.71        1.68      4.13 o
  -5  10   5       17.10       16.64      3.96 o
  -4  10   5       11.24       11.60      3.39 o
  -3  10   5        0.04        0.38      4.22 o
  -2  10   5        9.08        3.74      3.36 o
  -1  10   5       22.02       20.88      2.95 o
   0  10   5       53.62       59.10      3.86 o
   1  10   5        7.49        6.38      3.75 o
   2  10   5       15.55        9.75      3.23 o
   3  10   5        0.64        1.71      3.23 o
   4  10   5        2.36       -1.93      3.76 o
   5  10   5        0.48       -4.18      4.18 o
   6  10   5        8.51       11.41      5.59 o
 -10  11   5        2.27        5.11      5.83 o
  -9  11   5       10.80        5.64      5.17 o
  -8  11   5        0.25        5.47      4.83 o
  -7  11   5       32.02       28.22      4.87 o
  -6  11   5        0.01        1.17      3.59 o
  -5  11   5       10.19        9.57      3.68 o
  -4  11   5        1.14        3.02      3.13 o
  -3  11   5        7.46        8.95      2.80 o
  -2  11   5        6.65        1.10      2.57 o
  -1  11   5        0.04       -1.19      2.46 o
   0  11   5        9.83       10.30      3.08 o
   1  11   5        6.72        8.78      3.26 o
   2  11   5        0.68        1.47      3.19 o
   3  11   5        3.53        7.60      3.56 o
   4  11   5        0.42        0.58      4.01 o
   5  11   5        0.75        1.94      4.67 o
   6  11   5        4.40       18.12      8.84 o
  -9  12   5       12.30       10.96      7.18 o
  -8  12   5        0.89       -5.95      6.65 o
  -7  12   5        3.04       -0.33      5.38 o
  -6  12   5       10.72       15.10      4.21 o
  -5  12   5       30.92       28.37      5.74 o
  -4  12   5       26.59       34.02      4.37 o
  -3  12   5        2.02        2.25      2.77 o
  -2  12   5        2.25       -1.85      2.51 o
  -1  12   5        6.09       11.67      2.95 o
   0  12   5       20.07       20.11      3.35 o
   1  12   5       43.90       47.11      4.40 o
   2  12   5       29.99       33.30      4.30 o
   3  12   5       26.31       27.88      4.98 o
   4  12   5        0.79        1.17      4.30 o
   5  12   5        4.32        7.70      5.69 o
   6  12   5       37.79       66.05     10.04 o
  -9  13   5        6.01       24.51      6.51 o
  -8  13   5        6.99        5.01      5.29 o
  -7  13   5        2.79        4.17      4.31 o
  -6  13   5       11.91       14.45      4.48 o
  -5  13   5       35.10       38.03      4.90 o
  -4  13   5        3.41        7.88      3.76 o
  -3  13   5       12.57       10.16      3.91 o
  -2  13   5        0.01        0.76      2.83 o
  -1  13   5        0.88       -0.64      2.82 o
   0  13   5       53.29       41.93      4.37 o
   1  13   5        2.20        7.05      3.44 o
   2  13   5       11.64        8.28      3.67 o
   3  13   5        2.04       -4.48      4.98 o
   4  13   5        1.61       -0.96      4.25 o
   5  13   5        0.11       -4.86      4.86 o
  -9  14   5        0.20        1.89      5.69 o
  -8  14   5        9.60       17.48      5.92 o
  -7  14   5       14.78       22.47      5.29 o
  -6  14   5       24.07       24.33      4.91 o
  -5  14   5        4.78        6.81      5.28 o
  -4  14   5       27.11       36.86      4.94 o
  -3  14   5        0.10       -0.04      2.94 o
  -2  14   5        1.56        4.66      3.02 o
  -1  14   5        9.98        7.91      4.80 o
   0  14   5        7.24        8.16      3.29 o
   1  14   5       10.32        8.07      3.70 o
   2  14   5        9.20        8.02      3.73 o
   3  14   5        7.92        8.62      4.55 o
   4  14   5        0.90       -0.35      4.52 o
   5  14   5       18.65       28.30      7.40 o
  -8  15   5       24.13       23.94      6.31 o
  -7  15   5        1.70        1.85      5.18 o
  -6  15   5        0.32        5.41      4.61 o
  -5  15   5       14.26       21.40      6.33 o
  -4  15   5        0.39        2.22      4.88 o
  -3  15   5        1.16        3.59      3.19 o
  -2  15   5        0.71        2.00      3.18 o
  -1  15   5       12.70       13.27      3.44 o
   0  15   5        0.51       -1.52      3.41 o
   1  15   5        2.20        2.87      3.65 o
   2  15   5        1.35        2.96      3.83 o
   3  15   5        5.87        8.15      5.71 o
   4  15   5       12.19       13.79      5.42 o
  -8  16   5        2.46        1.89      6.77 o
  -7  16   5       10.23       13.96      6.01 o
  -6  16   5       38.37       42.65      5.86 o
  -5  16   5       25.56       35.93      5.43 o
  -4  16   5       24.34       18.49      5.08 o
  -3  16   5        2.85        1.99      3.39 o
  -2  16   5       21.46       27.74      4.19 o
  -1  16   5       15.75       18.96      3.95 o
   0  16   5       16.75       32.51      5.19 o
   1  16   5        2.81        4.14      3.80 o
   2  16   5        0.89       10.02      4.20 o
   3  16   5       12.07       21.80      5.43 o
   4  16   5       11.93        8.13      5.36 o
  -7  17   5        0.34       -5.07      5.07 o
  -6  17   5       43.17       52.88      8.41 o
  -5  17   5       35.68       25.84      7.30 o
  -4  17   5       13.77       12.17      4.55 o
  -3  17   5        8.34       14.37      3.90 o
  -2  17   5       25.26       26.79      4.44 o
  -1  17   5       12.02       17.07      4.01 o
   0  17   5        0.94       -0.63      4.74 o
   1  17   5       23.07       23.89      4.90 o
   2  17   5        3.25        2.90      4.69 o
   3  17   5        9.91       12.46      8.73 o
  -6  18   5        4.95        9.80      5.77 o
  -5  18   5        1.91        5.89      5.24 o
  -4  18   5       17.64       12.65      5.05 o
  -3  18   5        8.69        7.68      3.88 o
  -2  18   5       13.86       13.75      4.19 o
  -1  18   5       13.62       19.46      4.28 o
   0  18   5        0.05        4.47      4.04 o
   1  18   5       11.57       13.11      4.77 o
   2  18   5        2.47        4.36      4.91 o
   3  18   5       13.53       13.07      5.67 o
  -6  19   5        0.34        4.11      6.45 o
  -5  19   5        0.20       -3.20      5.12 o
  -4  19   5        0.69       -3.89      4.91 o
  -3  19   5        1.54       -1.35      3.88 o
  -2  19   5       17.44       18.75      4.52 o
  -1  19   5        1.22       -0.03      3.83 o
   0  19   5        0.55        0.72      4.17 o
   1  19   5       11.22       12.34      4.57 o
   2  19   5       10.90       10.31      5.41 o
  -4  20   5        0.09        2.92      5.35 o
  -3  20   5       22.39       22.54      7.56 o
  -2  20   5        0.87        2.04      3.93 o
  -1  20   5        0.00        3.14      4.19 o
   0  20   5       17.55       21.37      5.17 o
   1  20   5        1.73       -1.96      4.36 o
  -2  21   5        0.08        1.40      5.19 o
  -1  21   5        0.32       -0.62      5.16 o
  -9   0   6        0.23        0.97      5.43 o
  -8   0   6       15.94       12.15      5.17 o
  -7   0   6        0.79       -0.44      3.93 o
  -6   0   6        0.63       -0.83      8.53 o
  -5   0   6        0.41       -4.21      9.09 o
  -4   0   6       73.34       79.25     14.73 o
  -3   0   6      126.07      143.73     17.48 o
  -2   0   6      216.93      219.76     20.70 o
   1   0   6        1.18       -1.46      4.01 o
   2   0   6        0.47        2.85      4.94 o
   3   0   6        9.98       22.92      7.03 o
   4   0   6        3.20        3.58      6.97 o
   5   0   6        0.09       -7.13      7.13 o
  -9   1   6        0.80       -1.63      3.80 o
  -8   1   6        0.17       -1.84      3.34 o
  -7   1   6        1.18        3.56      2.93 o
  -6   1   6        0.12       -0.58      2.86 o
  -5   1   6        7.54        5.02      6.60 o
  -4   1   6        0.40       -1.11      5.98 o
  -3   1   6        2.56       17.36      7.60 o
  -2   1   6        9.73       -1.99      8.06 o
  -1   1   6       13.34       22.26      9.89 o
   0   1   6       12.39       15.89      3.27 o
   1   1   6        6.01        6.20      3.80 o
   2   1   6        0.35       -2.69      3.37 o
   3   1   6        4.53       -0.24      4.16 o
   4   1   6       11.83       19.30      5.56 o
   5   1   6        0.10       -2.10      5.35 o
  -9   2   6        2.83       -2.79      3.84 o
  -8   2   6        2.19        2.59      3.49 o
  -7   2   6        1.63        1.67      4.34 o
  -6   2   6        0.45        0.09      3.07 o
  -5   2   6        0.87       13.28      6.86 o
  -4   2   6        0.00        2.50      6.67 o
  -3   2   6       11.49       19.31     10.52 o
  -2   2   6       17.17       16.15     10.48 o
  -1   2   6       18.17       14.96      9.65 o
   0   2   6        0.38        0.39      4.63 o
   1   2   6        7.51        8.40      3.58 o
   2   2   6       11.76       13.58      3.82 o
   3   2   6       13.48       10.88      4.49 o
   4   2   6       30.17       38.72      6.10 o
   5   2   6        1.88        1.98      5.62 o
  -9   3   6        0.08       -1.70      3.26 o
  -8   3   6        7.12        7.00      3.76 o
  -7   3   6       13.92       13.95      3.41 o
  -6   3   6        2.92        3.22      3.43 o
  -5   3   6        4.66        7.09      3.92 o
  -4   3   6        0.97       -2.69      8.79 o
  -3   3   6        0.17        0.90      8.79 o
  -2   3   6       69.81       45.64     12.87 o
  -1   3   6        2.88        4.88      8.43 o
   0   3   6        0.17       -1.85      1.85 o
   1   3   6        0.00        0.32      2.42 o
   2   3   6        4.85        7.02      4.01 o
   3   3   6        4.71       10.84      4.55 o
   4   3   6       23.41       24.07      5.62 o
  -9   4   6        2.72       -0.06      3.62 o
  -8   4   6       25.05       21.57      3.92 o
  -7   4   6        0.24       -0.87      3.76 o
  -6   4   6        0.01       -2.08      2.42 o
  -5   4   6        0.26        2.58      4.25 o
  -4   4   6       11.98       19.41      4.56 o
  -3   4   6       16.02       19.67     10.22 o
  -2   4   6       90.60      108.34     16.22 o
  -1   4   6        2.55       -2.99      3.68 o
   0   4   6        0.03        1.93      2.64 o
   1   4   6        7.97        7.20      2.80 o
   2   4   6        8.30       11.68      3.49 o
   3   4   6       67.92       80.60      6.80 o
   4   4   6        0.20        2.94      5.01 o
  -9   5   6        5.77       12.43      4.03 o
  -8   5   6       21.83       27.66      3.93 o
  -7   5   6        6.30        3.54      2.87 o
  -6   5   6        2.45       -2.13      2.56 o
  -5   5   6        2.64        2.98      5.48 o
  -4   5   6        0.44        0.18      4.00 o
  -3   5   6       12.99       12.91      4.81 o
  -2   5   6       59.30       69.70      6.32 o
  -1   5   6        5.51        4.73      3.70 o
   0   5   6       22.05       30.26      3.74 o
   1   5   6        0.06        0.36      4.66 o
   2   5   6       14.83       13.87      3.49 o
   3   5   6        5.16        6.54      3.90 o
   4   5   6        0.08       -1.03      5.89 o
  -8   6   6        8.62       10.73      4.63 o
  -7   6   6        4.58        1.63      4.18 o
  -6   6   6        8.58        9.35      3.94 o
  -5   6   6        9.61       10.02      3.24 o
  -4   6   6        0.95        6.08      3.64 o
  -3   6   6        0.22        5.70      3.57 o
  -2   6   6        3.68        4.60     12.14 o
  -1   6   6      109.89      111.28      5.55 o
   0   6   6        2.23        1.96      3.03 o
   1   6   6        0.75       -0.09      2.76 o
   2   6   6        0.05        1.09      3.03 o
   3   6   6        3.66        3.69      4.03 o
   4   6   6        8.54       10.16      5.49 o
  -8   7   6        3.66       10.42      4.59 o
  -7   7   6        1.20        2.02      4.24 o
  -6   7   6        0.51       -3.35      3.35 o
  -5   7   6        0.94       -2.78      8.54 o
  -4   7   6        0.18       -2.68      2.68 o
  -3   7   6        0.09        2.65      3.98 o
  -2   7   6        0.89        7.81      4.27 o
  -1   7   6        1.03        0.98      3.00 o
   0   7   6        0.59        0.71      2.44 o
   1   7   6        1.27        1.37      2.87 o
   2   7   6        0.02        0.54      3.19 o
   3   7   6       16.02       12.87      4.32 o
   4   7   6       12.57       17.57      4.86 o
  -8   8   6        6.60        7.60      4.53 o
  -7   8   6        0.28       -3.64      3.89 o
  -6   8   6        8.64       12.03      5.13 o
  -5   8   6        6.26        6.01      3.56 o
  -4   8   6        2.93        4.66      3.21 o
  -3   8   6        3.67       -1.92      2.90 o
  -2   8   6       31.45       35.20      3.98 o
  -1   8   6       22.57       19.79      3.77 o
   0   8   6       21.74       25.07      3.25 o
   1   8   6        1.36        1.41      4.54 o
   2   8   6        8.33        9.79      3.61 o
   3   8   6        8.93       12.72      5.89 o
   4   8   6       11.70        7.84      5.00 o
  -8   9   6        1.56        3.62      4.76 o
  -7   9   6        4.79       10.99      5.87 o
  -6   9   6        1.48        9.83      4.17 o
  -5   9   6        8.46       11.79      3.97 o
  -4   9   6        0.45       -1.42      3.22 o
  -3   9   6        5.42        4.04      3.28 o
  -2   9   6       26.10       23.55      3.92 o
  -1   9   6        2.36        6.91      4.59 o
   0   9   6        0.02        3.68      2.91 o
   1   9   6        6.10       10.25      3.33 o
   2   9   6        0.74        3.31      3.57 o
   3   9   6        0.86        1.18      4.13 o
  -7  10   6        0.72       -2.41      4.16 o
  -6  10   6        2.75        6.14      5.40 o
  -5  10   6        0.12        0.71      4.34 o
  -4  10   6        1.36        7.59      3.76 o
  -3  10   6       11.56       11.04      4.50 o
  -2  10   6        5.08        2.40      3.53 o
  -1  10   6        0.76        0.36      2.82 o
   0  10   6        4.76        6.02      3.14 o
   1  10   6        5.58        6.26      3.35 o
   2  10   6        1.70        3.15      3.59 o
   3  10   6        1.63        2.34      4.40 o
  -7  11   6        1.10        5.34      4.78 o
  -6  11   6        0.78        0.34      4.18 o
  -5  11   6        0.00        1.03      4.02 o
  -4  11   6        2.63        5.18      3.91 o
  -3  11   6        1.17       -1.37      3.61 o
  -2  11   6       16.32       10.06      4.07 o
  -1  11   6        0.14       -3.08      3.08 o
   0  11   6        3.87        2.36      3.32 o
   1  11   6        0.00       -0.09      3.71 o
   2  11   6        0.63        1.06      3.99 o
   3  11   6       14.22       23.93      6.33 o
  -6  12   6        0.65        1.77      4.48 o
  -5  12   6        0.36       -1.08      4.28 o
  -4  12   6        6.57        7.14      4.30 o
  -3  12   6        4.85        3.44      3.75 o
  -2  12   6       21.22       26.32      3.90 o
  -1  12   6        2.61        5.91      3.36 o
   0  12   6        0.04       -0.87      3.36 o
   1  12   6        3.25        6.88      3.71 o
   2  12   6        0.05       -2.35      4.06 o
  -6  13   6        1.54        7.18      4.73 o
  -5  13   6        1.88        5.74      4.36 o
  -4  13   6        3.31        8.85      4.15 o
  -3  13   6        8.21        5.97      4.08 o
  -2  13   6        0.02        2.43      3.34 o
  -1  13   6        5.74        1.30      3.45 o
   0  13   6        2.91        7.91      3.64 o
   1  13   6        0.10        4.26      3.73 o
  -5  14   6        4.74       10.75      5.94 o
  -4  14   6       17.16       13.63      4.59 o
  -3  14   6        0.17        0.30      4.37 o
  -2  14   6        1.20        2.67      3.63 o
  -1  14   6        0.01        3.67      3.66 o
   0  14   6        0.04        7.94      3.91 o
   1  14   6        5.01       12.97      4.68 o
  -4  15   6        1.80        2.78      4.35 o
  -3  15   6        1.38        0.41      4.37 o
  -2  15   6        0.29       -0.41      3.66 o
  -1  15   6       19.36       18.04      4.33 o
   0  15   6        5.51        6.38      4.41 o
  -4   1   7        3.19       10.71     11.25 o
  -3   1   7        0.02        1.00     10.28 o
  -3   2   7        1.84       -8.92     10.02 o
  -2   2   7        0.03       -6.17      9.85 o
  -3   3   7        0.24       -3.88     10.45 o
  -2   3   7        4.08       15.42     11.28 o
 
